# Supplementary material for: Bis(μ-pyridine-2,4-dicarboxyl­ato)-κ3 N,O 2:O 2;κ3 O 2:N,O 2-bis­[triaqua­magnesium(II)]
Source: Acta Crystallogr Sect E Struct Rep Online. 2010 Aug 11;66(Pt 9):m1067. doi: 10.1107/S1600536810030722 (PMC3008092; doi:10.1107/S1600536810030722)
Supplement: Supplementary file 1 [file e-66-m1067-sup1.cif]

##############################################################################
###                                                                        ###
###        Electronic paper (Acta Crystallographica Section E)             ###
###                                                                        ###
##############################################################################
#                                                                            #
# This CIF contains the data in a paper accepted for publication in Acta     #
# Crystallographica Section E. It conforms to the requirements of Notes      #
# for Authors for Section E, and has been peer reviewed under the auspices   #
# of the IUCr Commission on Journals.                                        #
#                                                                            #
# Full details of the Crystallographic Information File format               #
# are given in the paper "The Crystallographic Information File (CIF):       #
# a New Standard Archive File for Crystallography" by S. R. Hall, F. H.      #
# Allen and I. D. Brown [Acta Cryst. (1991), A47, 655-685].                  #
#                                                                            #
# The current version of the core CIF dictionary is obtainable from          #
# ftp://ftp.iucr.org/pub/cif_core.dic. The current version number is 2.4.    #
#                                                                            #
# Software is freely available for graphical display of the structure(s) in  #
# this CIF.  For information consult the CIF home page http://www.iucr.org/  #
# cif/home.html                                                              #
#                                                                            #
# This file may be used for bona fide research purposes within the           #
# scientific community so long as proper attribution is given to the journal # 
# article from which it was obtained.                                        #
#                                                                            #
##############################################################################
                                             
data_I
_audit_creation_method     SHELXL-97
_chemical_name_systematic
;
Bis(\m-pyridine-2,4-dicarboxylato)-
\k^3^<i>N</i>,<i>O</i>^2^:<i>O</i>^2^;\k^3^<i>O</i>^2^:<i>N</i>,<i>O</i>^2^-
bis[triaquamagnesium(II)]
;
_chemical_name_common     ?
_chemical_formula_moiety     'C14 H18 Mg2 N2 O14'
_chemical_formula_sum     'C14 H18 Mg2 N2 O14'
_chemical_formula_iupac     '[Mg2 (C7 H3 N O4)2 (H2 O)6]'
_chemical_formula_weight     486.92
_chemical_melting_point     ?
_symmetry_cell_setting     orthorhombic
_symmetry_space_group_name_H-M     'P b c a'
_symmetry_space_group_name_Hall     '-P 2ac 2ab'
loop_
    _symmetry_equiv_pos_as_xyz
    'x, y, z'
    '-x+1/2, -y, z+1/2'
    'x+1/2, -y+1/2, -z'
    '-x, y+1/2, -z+1/2'
    '-x, -y, -z'
    'x-1/2, y, -z-1/2'
    '-x-1/2, y-1/2, z'
    'x, -y-1/2, z-1/2'
_cell_length_a     7.9221(8)
_cell_length_b     12.0951(12)
_cell_length_c     20.2989(18)
_cell_angle_alpha     90.00
_cell_angle_beta     90.00
_cell_angle_gamma     90.00
_cell_volume     1945.0(3)
_cell_formula_units_Z     4
_cell_measurement_reflns_used     2705
_cell_measurement_theta_min     3.22
_cell_measurement_theta_max     26.75
_cell_measurement_temperature     293(2)
_exptl_crystal_description     block
_exptl_crystal_colour     colorless
_exptl_crystal_size_max     0.25
_exptl_crystal_size_mid     0.18
_exptl_crystal_size_min     0.15
_exptl_crystal_density_diffrn     1.663
_exptl_crystal_density_meas     ?
_exptl_crystal_density_method     'not measured'
_exptl_crystal_F_000     1008
_exptl_absorpt_coefficient_mu     0.205
_exptl_absorpt_correction_type     multi-scan
_exptl_absorpt_process_details     '(SADABS; Sheldrick, 1996)'
_exptl_absorpt_correction_T_min     0.9506
_exptl_absorpt_correction_T_max     0.9699
_exptl_special_details
;
;
_diffrn_ambient_temperature     293(2)
_diffrn_radiation_type     MoK\a
_diffrn_radiation_wavelength     0.71073
_diffrn_radiation_source     'fine-focus sealed tube'
_diffrn_radiation_monochromator     graphite
_diffrn_measurement_device_type     'Bruker SMART CCD area-detector'
_diffrn_measurement_method     '\f and \w scans'
_diffrn_detector_area_resol_mean     ?
_diffrn_reflns_number     8884
_diffrn_reflns_av_R_equivalents     0.0422
_diffrn_reflns_av_sigmaI/netI     0.0326
_diffrn_reflns_theta_min     2.01
_diffrn_reflns_theta_max     25.02
_diffrn_reflns_theta_full     25.02
_diffrn_measured_fraction_theta_max     0.999
_diffrn_measured_fraction_theta_full     0.999
_diffrn_reflns_limit_h_min     -5
_diffrn_reflns_limit_h_max     9
_diffrn_reflns_limit_k_min     -14
_diffrn_reflns_limit_k_max     14
_diffrn_reflns_limit_l_min     -24
_diffrn_reflns_limit_l_max     23
_diffrn_standards_number     0
_diffrn_standards_interval_count     ?
_diffrn_standards_interval_time     ?
_diffrn_standards_decay_%     ?
_refine_special_details
;
Refinement of <i>F</i>^2^ against ALL reflections. The weighted <i>R</i>-factor
<i>wR</i> and goodness of fit <i>S</i> are based on <i>F</i>^2^, conventional
<i>R</i>-factors <i>R</i> are based on <i>F</i>, with <i>F</i> set to zero for
negative <i>F</i>^2^. The threshold expression of <i>F</i>^2^ >
\s(<i>F</i>^2^) is used only for calculating <i>R</i>-factors(gt) <i>etc</i>.
and is not relevant to the choice of reflections for refinement.
<i>R</i>-factors based on <i>F</i>^2^ are statistically about twice as large
as those based on <i>F</i>, and <i>R</i>- factors based on ALL data will be
even larger.
;
_reflns_number_total     1719
_reflns_number_gt     1289
_reflns_threshold_expression     I>2sigma(I)
_refine_ls_structure_factor_coef     Fsqd
_refine_ls_matrix_type     full
_refine_ls_R_factor_all     0.0606
_refine_ls_R_factor_gt     0.0404
_refine_ls_wR_factor_gt     0.0877
_refine_ls_wR_factor_ref     0.0999
_refine_ls_goodness_of_fit_ref     1.056
_refine_ls_restrained_S_all     1.056
_refine_ls_number_reflns     1719
_refine_ls_number_parameters     145
_refine_ls_number_restraints     0
_refine_ls_hydrogen_treatment     constr
_refine_ls_weighting_scheme     calc
_refine_ls_weighting_details
         'calc w=1/[\s^2^(Fo^2^)+(0.0376P)^2^+1.7679P] where P=(Fo^2^+2Fc^2^)/3'
_atom_sites_solution_hydrogens     geom
_atom_sites_solution_primary     direct
_atom_sites_solution_secondary     difmap
_refine_ls_shift/su_max     0.000
_refine_ls_shift/su_mean     0.000
_refine_diff_density_max     0.360
_refine_diff_density_min     -0.301
_refine_ls_extinction_method     none
_refine_ls_extinction_coef     ?
loop_
    _atom_type_symbol
    _atom_type_description
    _atom_type_scat_dispersion_real
    _atom_type_scat_dispersion_imag
    _atom_type_scat_source
    'C' 'C' 0.0033 0.0016
                         'International Tables Vol C Tables 4.2.6.8 and 6.1.1.4'
    'H' 'H' 0.0000 0.0000
                         'International Tables Vol C Tables 4.2.6.8 and 6.1.1.4'
    'O' 'O' 0.0106 0.0060
                         'International Tables Vol C Tables 4.2.6.8 and 6.1.1.4'
    'N' 'N' 0.0061 0.0033
                         'International Tables Vol C Tables 4.2.6.8 and 6.1.1.4'
    'Mg' 'Mg' 0.0486 0.0363
                         'International Tables Vol C Tables 4.2.6.8 and 6.1.1.4'
_computing_data_collection     'SMART (Siemens, 1996)'
_computing_cell_refinement     'SAINT (Siemens, 1996)'
_computing_data_reduction     'SAINT (Siemens, 1996)'
_computing_structure_solution     'SHELXS97 (Sheldrick, 2008)'
_computing_structure_refinement     'SHELXL97 (Sheldrick, 2008)'
_computing_molecular_graphics     'SHELXTL (Sheldrick, 2008)'
_computing_publication_material     'SHELXTL (Sheldrick, 2008)'
loop_
    _atom_site_type_symbol
    _atom_site_label
    _atom_site_fract_x
    _atom_site_fract_y
    _atom_site_fract_z
    _atom_site_U_iso_or_equiv
    _atom_site_adp_type
    _atom_site_calc_flag
    _atom_site_refinement_flags
    _atom_site_occupancy
    _atom_site_disorder_assembly
    _atom_site_disorder_group
    Mg Mg1 0.07954(11) 0.60169(7) 0.04323(3) 0.0240(2) Uani d . 1 . .
    O O1 -0.0075(2) 0.43818(14) 0.05141(7) 0.0272(4) Uani d . 1 . .
    O O2 -0.0923(4) 0.30663(19) 0.12021(10) 0.0760(9) Uani d . 1 . .
    O O3 -0.0102(4) 0.3649(2) 0.35781(9) 0.0875(11) Uani d . 1 . .
    H H6A 0.1178 0.8068 0.0765 0.105 Uiso d R 1 . .
    H H5B -0.1892 0.7246 0.0848 0.105 Uiso d R 1 . .
    H H5A -0.2377 0.6193 0.0826 0.105 Uiso d R 1 . .
    H H7A 0.3503 0.5401 -0.0194 0.105 Uiso d R 1 . .
    H H7B 0.4054 0.5600 0.0457 0.105 Uiso d R 1 . .
    H H6B 0.2174 0.8016 0.0211 0.105 Uiso d R 1 . .
    O O4 0.1026(2) 0.51899(15) 0.39638(8) 0.0364(5) Uani d . 1 . .
    O O5 -0.1604(2) 0.66298(14) 0.06670(8) 0.0323(5) Uani d . 1 . .
    O O6 0.1539(3) 0.76106(16) 0.04659(9) 0.0491(6) Uani d . 1 . .
    O O7 0.3209(2) 0.56088(17) 0.01937(8) 0.0430(5) Uani d . 1 . .
    N N1 0.1126(3) 0.56101(17) 0.14911(9) 0.0257(5) Uani d . 1 . .
    C C1 -0.0232(4) 0.3941(2) 0.10852(11) 0.0325(6) Uani d . 1 . .
    C C2 0.0461(3) 0.4620(2) 0.16485(11) 0.0261(6) Uani d . 1 . .
    C C3 0.0314(3) 0.4258(2) 0.22895(11) 0.0302(6) Uani d . 1 . .
    H H3 -0.0135 0.3564 0.2378 0.036 Uiso calc R 1 . .
    C C4 0.0838(3) 0.4934(2) 0.28011(11) 0.0281(6) Uani d . 1 . .
    C C5 0.0576(4) 0.4556(2) 0.35037(12) 0.0361(7) Uani d . 1 . .
    C C6 0.1530(4) 0.5952(2) 0.26430(11) 0.0318(6) Uani d . 1 . .
    H H6 0.1902 0.6426 0.2973 0.038 Uiso calc R 1 . .
    C C7 0.1660(4) 0.6255(2) 0.19836(11) 0.0325(6) Uani d . 1 . .
    H H7 0.2139 0.6935 0.1881 0.039 Uiso calc R 1 . .
loop_
    _atom_site_aniso_label
    _atom_site_aniso_U_11
    _atom_site_aniso_U_22
    _atom_site_aniso_U_33
    _atom_site_aniso_U_12
    _atom_site_aniso_U_13
    _atom_site_aniso_U_23
    Mg1 0.0328(5) 0.0234(5) 0.0157(4) -0.0004(4) 0.0015(3) -0.0008(3)
    O1 0.0415(11) 0.0250(10) 0.0151(8) 0.0001(8) -0.0028(8) 0.0000(7)
    O2 0.151(3) 0.0485(15) 0.0289(11) -0.0543(16) -0.0205(13) 0.0080(10)
    O3 0.176(3) 0.0627(17) 0.0241(11) -0.0682(19) 0.0088(14) 0.0028(10)
    O4 0.0497(12) 0.0419(12) 0.0176(8) -0.0064(9) -0.0043(8) -0.0016(8)
    O5 0.0379(11) 0.0271(10) 0.0320(9) 0.0057(8) 0.0049(8) -0.0031(8)
    O6 0.0683(15) 0.0308(11) 0.0482(12) -0.0158(10) 0.0282(11) -0.0089(9)
    O7 0.0339(11) 0.0693(15) 0.0260(9) 0.0104(10) -0.0014(8) -0.0103(9)
    N1 0.0348(13) 0.0239(12) 0.0185(10) -0.0021(9) -0.0003(9) 0.0002(8)
    C1 0.0538(18) 0.0229(14) 0.0208(13) -0.0060(13) -0.0040(12) -0.0003(11)
    C2 0.0327(15) 0.0238(14) 0.0220(12) -0.0006(11) -0.0008(11) 0.0010(10)
    C3 0.0445(17) 0.0256(14) 0.0205(12) -0.0074(12) -0.0023(12) 0.0028(10)
    C4 0.0349(15) 0.0301(15) 0.0194(12) -0.0011(12) -0.0010(11) 0.0007(10)
    C5 0.0526(19) 0.0362(17) 0.0193(13) -0.0074(14) -0.0014(12) 0.0027(12)
    C6 0.0449(16) 0.0308(15) 0.0196(12) -0.0068(13) -0.0052(12) -0.0026(10)
    C7 0.0466(17) 0.0275(15) 0.0236(13) -0.0102(13) -0.0025(12) 0.0009(11)
_geom_special_details
;
All e.s.d.'s (except the e.s.d. in the dihedral angle between two l.s. planes)
are estimated using the full covariance matrix. The cell e.s.d.'s are taken
into account individually in the estimation of e.s.d.'s in distances, angles
and torsion angles; correlations between e.s.d.'s in cell parameters are only
used when they are defined by crystal symmetry. An approximate (isotropic)
treatment of cell e.s.d.'s is used for estimating e.s.d.'s involving l.s.
planes.
;
loop_
    _geom_bond_atom_site_label_1
    _geom_bond_atom_site_label_2
    _geom_bond_site_symmetry_2
    _geom_bond_distance
    _geom_bond_publ_flag
    Mg1 N1 . 2.2202(19) yes
    Mg1 O1 . 2.1011(19) yes
    Mg1 O1 5_565 2.0613(16) yes
    Mg1 O5 . 2.0953(19) yes
    Mg1 O6 . 2.017(2) yes
    Mg1 O7 . 2.033(2) yes
    O1 C1 . 1.282(3) ?
    O2 C1 . 1.215(3) ?
    O3 C5 . 1.231(3) ?
    O4 C5 . 1.260(3) ?
    O5 H5B . 0.8616 ?
    O5 H5A . 0.8701 ?
    O6 H6A . 0.8688 ?
    O6 H6B . 0.8725 ?
    O7 H7A . 0.8581 ?
    O7 H7B . 0.8563 ?
    N1 C7 . 1.336(3) ?
    N1 C2 . 1.347(3) ?
    C1 C2 . 1.511(3) ?
    C2 C3 . 1.378(3) ?
    C3 C4 . 1.385(3) ?
    C3 H3 . 0.9300 ?
    C4 C6 . 1.385(4) ?
    C4 C5 . 1.512(3) ?
    C6 C7 . 1.392(3) ?
    C6 H6 . 0.9300 ?
    C7 H7 . 0.9300 ?
loop_
    _geom_angle_atom_site_label_1
    _geom_angle_atom_site_label_2
    _geom_angle_atom_site_label_3
    _geom_angle_site_symmetry_1
    _geom_angle_site_symmetry_3
    _geom_angle
    _geom_angle_publ_flag
    O6 Mg1 O7 . . 88.02(9) ?
    O6 Mg1 O1 . 5_565 109.63(8) ?
    O7 Mg1 O1 . 5_565 88.93(7) ?
    O6 Mg1 O5 . . 85.36(8) ?
    O7 Mg1 O5 . . 173.33(9) ?
    O1 Mg1 O5 5_565 . 92.50(7) ?
    O6 Mg1 O1 . . 173.16(8) ?
    O7 Mg1 O1 . . 95.68(8) ?
    O1 Mg1 O1 5_565 . 76.26(7) ?
    O5 Mg1 O1 . . 90.98(8) ?
    O6 Mg1 N1 . . 98.32(8) ?
    O7 Mg1 N1 . . 93.77(8) ?
    O1 Mg1 N1 5_565 . 152.00(8) ?
    O5 Mg1 N1 . . 88.02(8) ?
    O1 Mg1 N1 . . 75.74(7) ?
    O6 Mg1 Mg1 . 5_565 148.06(7) ?
    O7 Mg1 Mg1 . 5_565 92.97(6) ?
    O1 Mg1 Mg1 5_565 5_565 38.56(5) ?
    O5 Mg1 Mg1 . 5_565 92.20(6) ?
    O1 Mg1 Mg1 . 5_565 37.70(4) ?
    N1 Mg1 Mg1 . 5_565 113.44(7) ?
    C1 O1 Mg1 . 5_565 135.94(16) ?
    C1 O1 Mg1 . . 119.66(15) ?
    Mg1 O1 Mg1 5_565 . 103.74(7) ?
    Mg1 O5 H5B . . 130.0 ?
    Mg1 O5 H5A . . 120.5 ?
    H5B O5 H5A . . 100.5 ?
    Mg1 O6 H6A . . 122.4 ?
    Mg1 O6 H6B . . 133.3 ?
    H6A O6 H6B . . 104.2 ?
    Mg1 O7 H7A . . 123.0 ?
    Mg1 O7 H7B . . 126.1 ?
    H7A O7 H7B . . 110.8 ?
    C7 N1 C2 . . 117.7(2) ?
    C7 N1 Mg1 . . 129.22(17) ?
    C2 N1 Mg1 . . 112.37(15) ?
    O2 C1 O1 . . 125.6(2) ?
    O2 C1 C2 . . 119.3(2) ?
    O1 C1 C2 . . 115.0(2) ?
    N1 C2 C3 . . 122.7(2) ?
    N1 C2 C1 . . 116.5(2) ?
    C3 C2 C1 . . 120.7(2) ?
    C2 C3 C4 . . 119.7(2) ?
    C2 C3 H3 . . 120.2 ?
    C4 C3 H3 . . 120.2 ?
    C6 C4 C3 . . 118.0(2) ?
    C6 C4 C5 . . 122.8(2) ?
    C3 C4 C5 . . 119.2(2) ?
    O3 C5 O4 . . 125.1(2) ?
    O3 C5 C4 . . 116.5(2) ?
    O4 C5 C4 . . 118.4(2) ?
    C4 C6 C7 . . 119.1(2) ?
    C4 C6 H6 . . 120.5 ?
    C7 C6 H6 . . 120.5 ?
    N1 C7 C6 . . 122.9(2) ?
    N1 C7 H7 . . 118.6 ?
    C6 C7 H7 . . 118.6 ?
loop_
    _geom_hbond_atom_site_label_D
    _geom_hbond_atom_site_label_H
    _geom_hbond_atom_site_label_A
    _geom_hbond_site_symmetry_A
    _geom_hbond_distance_DH
    _geom_hbond_distance_HA
    _geom_hbond_distance_DA
    _geom_hbond_angle_DHA
    _geom_hbond_publ_flag
    O5 H5A O4 6_556 0.87 1.80 2.668(3) 171.5 yes
    O5 H5B O2 7_565 0.86 2.12 2.834(3) 139.9 yes
    O6 H6A O3 4 0.87 1.73 2.576(3) 163.2 yes
    O6 H6B O5 3_565 0.87 2.07 2.880(2) 153.5 yes
    O7 H7A O4 2_564 0.86 1.89 2.745(2) 173.5 yes
    O7 H7B O4 6_656 0.86 2.02 2.857(3) 166.4 yes
data_global
_journal_date_recd_electronic     2010-07-29
_journal_date_accepted     2010-08-02
_journal_name_full     'Acta Crystallographica, Section E'
_journal_year     2010
_journal_volume     66
_journal_issue      9
_journal_page_first     m1067
_journal_page_last     m1067
_journal_paper_category     QM
_journal_coeditor_code     XU5007
_publ_contact_author_name     'Dr. Qing-Fu Zhang'
_publ_contact_author_address
;
  College of Chemistry and Chemical Engineering
  Liaocheng University
  Shandong 252059
  People's Republic of China.
;
_publ_contact_author_email     zhangqingfu@foxmail.com
_publ_contact_author_fax     ?
_publ_contact_author_phone     '86 635 8230650'
_publ_section_title
;\
Bis(\m-pyridine-2,4-dicarboxylato)-\k^3^<i>N</i>,<i>O</i>^2^:<i>O</i>^2^;\
\k^3^<i>O</i>^2^:<i>N</i>,<i>O</i>^2^-bis[triaquamagnesium(II)]
;
loop_
    _publ_author_name
    _publ_author_address
    'Qing-Fu Zhang'
;
  College of Chemistry and Chemical Engineering
  Liaocheng University
  Shandong 252059
  People's Republic of China
;
    'Dan-Dan Han'
;
  College of Chemistry and Chemical Engineering
  Liaocheng University
  Shandong 252059
  People's Republic of China
;
    'Jian-Dong Pang'
;
  College of Chemistry and Chemical Engineering
  Liaocheng University
  Shandong 252059
  People's Republic of China
;
    'Ning-Ning Meng'
;
  College of Chemistry and Chemical Engineering
  Liaocheng University
  Shandong 252059
  People's Republic of China
;
_publ_section_synopsis     .
