# Supplementary material for: Bis(μ-pyridine-2,4-dicarboxyl­ato)-κ3 N,O 2:O 2;κ3 O 2:N,O 2-bis­[triaqua­magnesium(II)]
Source: Acta Crystallogr Sect E Struct Rep Online. 2010 Aug 11;66(Pt 9):m1067. doi: 10.1107/S1600536810030722 (PMC3008092; doi:10.1107/S1600536810030722)
Supplement: Supplementary file 2 [file e-66-m1067-Isup2.hkl]

# 
# h,k,l, Fc-squared, Fo-squared, sigma(Fo-squared) and status flag 
# 
data_I
_shelx_title ' 100314g in Pbca' 
_shelx_refln_list_code          4 
_shelx_F_calc_maximum      216.89 
_exptl_crystal_F_000      1008.00 
_reflns_d_resolution_high  0.8402 
 
loop_ 
 _symmetry_equiv_pos_as_xyz 
 'x, y, z' 
 '-x+1/2, -y, z+1/2' 
 'x+1/2, -y+1/2, -z' 
 '-x, y+1/2, -z+1/2' 
 '-x, -y, -z' 
 'x-1/2, y, -z-1/2' 
 '-x-1/2, y-1/2, z' 
 'x, -y-1/2, z-1/2' 
 
_cell_length_a     7.9221 
_cell_length_b    12.0951 
_cell_length_c    20.2989 
_cell_angle_alpha  90.000 
_cell_angle_beta   90.000 
_cell_angle_gamma  90.000 
 
_shelx_F_squared_multiplier     1.000 
 
loop_ 
 _refln_index_h 
 _refln_index_k 
 _refln_index_l 
 _refln_F_squared_calc 
 _refln_F_squared_meas 
 _refln_F_squared_sigma 
 _refln_observed_status 
   2   0   0    38608.75    39341.26    598.80 o 
   4   0   0     6116.02     6628.24     84.42 o 
   6   0   0      211.97      193.46     34.19 o 
   8   0   0      348.59      378.51     38.34 o 
   2   1   0    15969.04    16523.22    107.41 o 
   4   1   0     1268.57     1255.85     45.27 o 
   6   1   0      141.25      193.61     18.25 o 
   8   1   0      112.19      117.62     25.69 o 
   0   2   0    47043.34    42973.10    474.01 o 
   2   2   0    18451.40    17842.06    217.01 o 
   4   2   0       31.89      120.98     69.73 o 
   6   2   0      759.19      804.67     23.67 o 
   8   2   0       60.79       46.93     23.07 o 
   2   3   0     1026.47      893.87     15.11 o 
   4   3   0     2613.52     2559.33     34.90 o 
   6   3   0      506.21      414.59     20.62 o 
   8   3   0      445.13      481.26     36.70 o 
   0   4   0     4233.42     3635.56     78.95 o 
   2   4   0      617.66      575.88     13.18 o 
   4   4   0      379.00      361.55     14.11 o 
   6   4   0      264.94      220.21     20.57 o 
   8   4   0       37.87       50.04     24.94 o 
   2   5   0      328.94      361.97     11.30 o 
   4   5   0      482.66      539.14     17.28 o 
   6   5   0     1560.66     1344.41     53.57 o 
   8   5   0       35.78       20.13     24.37 o 
   0   6   0     6069.37     6210.97    127.86 o 
   2   6   0     1230.01     1131.85     21.58 o 
   4   6   0      167.42      207.77     14.63 o 
   6   6   0       60.29       52.26     22.86 o 
   8   6   0       11.95       23.32     25.30 o 
   2   7   0     8365.46     8744.41    198.95 o 
   4   7   0      233.04      234.26     19.66 o 
   6   7   0      717.06      772.60     45.87 o 
   8   7   0      216.35      169.37     41.24 o 
   0   8   0      111.03      114.88     28.15 o 
   2   8   0      131.34      185.77     17.11 o 
   4   8   0      219.61      233.54     30.98 o 
   6   8   0      142.09      227.57     41.15 o 
   2   9   0      356.09      496.01     33.24 o 
   4   9   0     1061.75     1037.78     49.92 o 
   6   9   0       71.54       61.70     28.05 o 
   0  10   0       14.12       16.98     11.80 o 
   2  10   0      242.32      222.82     31.85 o 
   4  10   0      352.63      358.41     40.53 o 
   6  10   0     1298.15     1435.84     67.83 o 
   2  11   0     1383.56     1911.18    417.77 o 
   4  11   0      153.62      179.68     34.03 o 
   6  11   0       76.63       91.04     31.18 o 
   0  12   0       53.12       34.47     28.62 o 
   2  12   0      199.72       93.09     40.14 o 
   4  12   0      303.61      254.48     39.38 o 
   2  13   0      260.22      273.30     60.08 o 
   4  13   0       75.80       76.12     34.55 o 
   0  14   0      317.13      288.64     57.85 o 
   2  14   0        3.77      -16.68     31.98 o 
   1   1   1     7430.39     7047.43     57.88 o 
   2   1   1    25426.32    25674.66    189.82 o 
   3   1   1     4219.98     4351.38     29.12 o 
   4   1   1     3047.36     3245.10     27.74 o 
   5   1   1       38.49       19.49      6.02 o 
   6   1   1        0.22       -8.81      5.87 o 
   7   1   1        0.03       -7.68      7.51 o 
   8   1   1       16.61       -5.28     10.74 o 
   9   1   1       10.53       -0.86     17.59 o 
   0   2   1      171.35      207.50      8.95 o 
   1   2   1     2683.67     2611.97     17.49 o 
   2   2   1    20347.88    20784.62    215.89 o 
   3   2   1     5878.43     5651.93     34.48 o 
   4   2   1     6567.95     6843.00     43.13 o 
   5   2   1     1191.69     1076.60     17.38 o 
   6   2   1        4.74       -0.93      6.00 o 
   7   2   1       17.09        4.84      8.07 o 
   8   2   1        4.97        3.93     11.80 o 
   9   2   1      234.76      158.40     28.07 o 
   1   3   1     5072.80     4918.96     38.70 o 
   2   3   1     8432.88     8918.72     47.74 o 
   3   3   1     5590.26     6062.76     41.25 o 
   4   3   1     2944.85     3007.83     26.92 o 
   5   3   1      521.76      517.76     12.59 o 
   6   3   1        0.28       -6.15      6.62 o 
   7   3   1      105.55       67.57     13.22 o 
   8   3   1       15.30       20.94     15.52 o 
   9   3   1       59.35       28.36     17.97 o 
   0   4   1       11.27        8.68      6.27 o 
   1   4   1     8426.23     8754.20     48.83 o 
   2   4   1     1659.43     1696.15     15.22 o 
   3   4   1      577.48      575.38     10.57 o 
   4   4   1     3224.08     3292.50     29.01 o 
   5   4   1      282.18      289.67     16.21 o 
   6   4   1      172.89      205.79     20.00 o 
   7   4   1      134.72      137.59     19.71 o 
   8   4   1       53.30       49.60     16.80 o 
   9   4   1       37.17       57.64     23.01 o 
   1   5   1     6294.33     6135.67     45.97 o 
   2   5   1     1113.70     1143.24     13.94 o 
   3   5   1      444.94      423.00      9.02 o 
   4   5   1      610.38      654.83     13.38 o 
   5   5   1     1039.72      981.60     21.92 o 
   6   5   1       72.80       95.92     16.99 o 
   7   5   1      311.13      413.81     28.76 o 
   8   5   1       74.37       62.31     19.45 o 
   0   6   1     2671.99     2939.34     58.73 o 
   1   6   1        2.39        3.16      4.18 o 
   2   6   1       73.03      104.18      7.10 o 
   3   6   1      731.30      680.14     11.78 o 
   4   6   1       18.55        6.01      5.57 o 
   5   6   1      122.74      169.93     15.91 o 
   6   6   1        6.05        0.77     12.58 o 
   7   6   1       63.68       41.58     17.36 o 
   8   6   1      165.78      151.99     24.27 o 
   1   7   1     2615.15     2799.11     33.24 o 
   2   7   1       18.09        4.22      4.95 o 
   3   7   1     3542.69     3618.28     30.85 o 
   4   7   1        0.01       -7.47      5.53 o 
   5   7   1      202.61      201.22     21.83 o 
   6   7   1       11.91      -19.55     13.03 o 
   7   7   1       24.86       16.74     16.56 o 
   8   7   1       44.03       24.51     19.32 o 
   0   8   1      208.02      230.61     16.46 o 
   1   8   1      886.75      796.97     18.65 o 
   2   8   1       87.09      108.13      9.87 o 
   3   8   1     1954.36     1906.24     27.03 o 
   4   8   1        0.69       -3.68      8.93 o 
   5   8   1      252.49      260.29     24.79 o 
   6   8   1       32.90       24.07     16.28 o 
   7   8   1        0.46       19.11     17.69 o 
   1   9   1        1.71        1.16      5.48 o 
   2   9   1      173.01      205.98     21.09 o 
   3   9   1      186.51      234.11     17.96 o 
   4   9   1      390.71      411.52     28.87 o 
   5   9   1       63.24       55.31     17.05 o 
   6   9   1      117.28      129.34     22.47 o 
   7   9   1      674.32      715.97     35.84 o 
   0  10   1       13.72       10.66      8.17 o 
   1  10   1      157.44      158.51     16.09 o 
   2  10   1       27.66       36.97     13.83 o 
   3  10   1      193.76      178.66     24.54 o 
   4  10   1        0.02      -11.95     12.73 o 
   5  10   1        1.41      -20.89     13.92 o 
   6  10   1       10.42       31.49     17.71 o 
   1  11   1      719.70      721.50     27.94 o 
   2  11   1        0.26      -18.50     12.33 o 
   3  11   1       37.41       26.24     17.60 o 
   4  11   1        0.49      -20.13     14.23 o 
   5  11   1       91.91      108.62     21.76 o 
   6  11   1        6.05       -9.85     18.14 o 
   0  12   1       55.36       25.87     20.17 o 
   1  12   1      101.65       81.95     14.31 o 
   2  12   1       28.24       20.30     15.91 o 
   3  12   1      277.31      346.38     42.66 o 
   4  12   1       40.92       47.73     18.75 o 
   5  12   1       55.89       32.78     19.69 o 
   1  13   1      211.63      206.85     24.07 o 
   2  13   1        0.03      -15.46     19.43 o 
   3  13   1        0.11        1.89     16.16 o 
   4  13   1       81.70       86.94     22.07 o 
   0  14   1       38.42      -12.94     20.21 o 
   1  14   1      264.23      248.41     31.81 o 
   2  14   1       39.03      -19.95     20.72 o 
   0   0   2     8340.35     7624.84    121.57 o 
   1   0   2      126.28      119.70      4.99 o 
   2   0   2     1126.48     1091.47     34.01 o 
   3   0   2      418.46      426.38     12.39 o 
   4   0   2      543.79      474.56     15.07 o 
   5   0   2        5.21       -3.18      6.65 o 
   6   0   2       43.65       40.45     10.31 o 
   7   0   2        2.29      -10.20     10.96 o 
   8   0   2       57.19       62.47     17.25 o 
   9   0   2       35.45       23.25     31.20 o 
   1   1   2     1122.14     1031.66     11.24 o 
   2   1   2        3.00       -3.64      2.42 o 
   3   1   2     3672.01     3653.00     26.33 o 
   4   1   2     4327.46     4480.86     62.67 o 
   5   1   2       23.64       24.76      5.67 o 
   6   1   2       60.65       65.89      8.08 o 
   7   1   2        0.14      -10.39      7.38 o 
   8   1   2      136.37      127.02     17.02 o 
   9   1   2       42.62        2.71     14.71 o 
   0   2   2     4200.06     4245.47     28.93 o 
   1   2   2       15.56        8.72      1.98 o 
   2   2   2       14.64       25.28      3.14 o 
   3   2   2        8.48        5.29      3.47 o 
   4   2   2      902.61      914.18     14.57 o 
   5   2   2        4.62       -3.25      5.11 o 
   6   2   2        8.07        9.47      7.10 o 
   7   2   2       27.60       11.42      8.33 o 
   8   2   2        0.06      -11.53     12.25 o 
   9   2   2        3.37        0.88     16.80 o 
   1   3   2      108.07      141.03      4.16 o 
   2   3   2     1896.25     2114.21     17.25 o 
   3   3   2      248.94      259.37      7.55 o 
   4   3   2    13229.57    13668.07     79.10 o 
   5   3   2     2494.22     2520.74     26.84 o 
   6   3   2      612.81      615.85     16.29 o 
   7   3   2      491.96      510.85     18.46 o 
   8   3   2      291.12      298.42     30.99 o 
   9   3   2        0.16        3.07     18.99 o 
   0   4   2       96.25      118.51     24.48 o 
   1   4   2      158.39      163.49      7.03 o 
   2   4   2     2580.58     2544.63     18.76 o 
   3   4   2     3025.24     3084.61     25.01 o 
   4   4   2        3.14       12.69      4.91 o 
   5   4   2      433.96      437.66     14.06 o 
   6   4   2     1988.84     2005.69     33.00 o 
   7   4   2      362.97      384.90     21.38 o 
   8   4   2      160.27      120.08     20.09 o 
   9   4   2      193.23      203.77     28.81 o 
   1   5   2     2605.59     2850.66     25.83 o 
   2   5   2     1733.89     1894.10     20.90 o 
   3   5   2      884.97      982.78     14.13 o 
   4   5   2      129.79      154.64      8.24 o 
   5   5   2      878.61      986.57     23.52 o 
   6   5   2       28.90       34.45     10.04 o 
   7   5   2       45.66       31.41     15.62 o 
   8   5   2      205.93      188.57     24.17 o 
   0   6   2     3266.22     3284.92     62.81 o 
   1   6   2     6658.90     7077.37     53.63 o 
   2   6   2      798.39      784.21     13.36 o 
   3   6   2     3537.96     3742.70     28.84 o 
   4   6   2        0.93       -7.19      5.20 o 
   5   6   2      262.32      238.78     14.18 o 
   6   6   2      340.73      368.33     27.92 o 
   7   6   2      120.58      100.96     19.57 o 
   8   6   2       80.89       68.35     21.38 o 
   1   7   2     1645.90     1694.38     26.10 o 
   2   7   2     1288.05     1158.81     18.91 o 
   3   7   2       59.50       79.29      8.02 o 
   4   7   2       45.76       39.42      8.17 o 
   5   7   2      310.54      362.40     20.85 o 
   6   7   2        0.01      -13.33     13.53 o 
   7   7   2      177.85      220.43     25.93 o 
   8   7   2       80.13       67.05     21.60 o 
   0   8   2      161.66      172.33     34.76 o 
   1   8   2      132.08      106.12      9.56 o 
   2   8   2       54.66       49.91      8.54 o 
   3   8   2       18.31       14.51      6.30 o 
   4   8   2       42.14       22.09      9.30 o 
   5   8   2        0.72      -10.39     12.41 o 
   6   8   2      300.44      371.68     30.35 o 
   7   8   2      105.30       76.66     20.90 o 
   1   9   2      325.89      346.17     15.63 o 
   2   9   2       14.49       -0.15      6.59 o 
   3   9   2        7.52        7.12      8.43 o 
   4   9   2      263.21      251.04     21.28 o 
   5   9   2      396.14      459.13     30.22 o 
   6   9   2       67.77       64.90     19.79 o 
   7   9   2      111.82      119.26     24.88 o 
   0  10   2       18.67       -0.07      9.47 o 
   1  10   2       42.08       37.20     10.01 o 
   2  10   2      711.38      712.34     21.24 o 
   3  10   2       22.54        5.97     10.98 o 
   4  10   2        0.53       -6.53     13.86 o 
   5  10   2       38.00       41.48     18.33 o 
   6  10   2      776.46      861.01     37.96 o 
   1  11   2      297.35      258.12     19.38 o 
   2  11   2      344.93      415.82     35.19 o 
   3  11   2      147.90      170.67     29.56 o 
   4  11   2      134.38      168.28     23.10 o 
   5  11   2       53.90       30.41     19.08 o 
   6  11   2        8.93       -5.35     18.93 o 
   0  12   2      145.55      130.79     19.98 o 
   1  12   2      110.29       77.09     14.30 o 
   2  12   2       57.32       36.09     16.70 o 
   3  12   2        3.34       -6.35     16.70 o 
   4  12   2       53.95       46.16     19.63 o 
   5  12   2       61.70       55.08     21.27 o 
   1  13   2       11.45        0.20     15.51 o 
   2  13   2      356.69      503.96    104.96 o 
   3  13   2        5.43       20.60     19.14 o 
   0  14   2      386.44      294.84     40.50 o 
   1  14   2        1.47      -21.36     38.12 o 
   2  14   2       79.11       59.33     28.56 o 
   1   1   3     1007.70     1046.12     14.79 o 
   2   1   3     1312.41     1263.58     13.02 o 
   3   1   3     4742.03     4995.77     38.93 o 
   4   1   3     2480.57     2374.53     36.51 o 
   5   1   3      810.40      774.93     14.94 o 
   6   1   3      343.43      300.09     11.29 o 
   7   1   3      260.27      322.76     14.00 o 
   8   1   3      962.22      999.36     28.45 o 
   9   1   3       17.18       11.02     15.99 o 
   0   2   3      111.84      101.53      4.09 o 
   1   2   3       49.03       28.43      3.30 o 
   2   2   3      727.93      876.08      9.71 o 
   3   2   3      264.09      238.81      7.38 o 
   4   2   3     1496.33     1533.09     18.67 o 
   5   2   3      797.43      841.15     15.57 o 
   6   2   3     1159.01     1166.18     21.61 o 
   7   2   3       33.00       18.22      9.76 o 
   8   2   3      243.68      222.35     40.52 o 
   9   2   3       96.21      112.57     23.60 o 
   1   3   3       14.13       11.14      2.77 o 
   2   3   3     8188.38     8449.17     48.74 o 
   3   3   3       49.92       47.24      4.38 o 
   4   3   3      828.04      902.16     14.35 o 
   5   3   3      146.41      174.11     10.95 o 
   6   3   3      312.33      372.95     15.94 o 
   7   3   3        8.28       18.20      9.86 o 
   8   3   3      158.25      130.37     19.00 o 
   9   3   3       16.33        0.04     19.32 o 
   0   4   3     1826.21     1758.94     38.19 o 
   1   4   3     5254.74     5251.18     32.32 o 
   2   4   3      209.54      214.95      7.16 o 
   3   4   3      540.33      531.52      9.68 o 
   4   4   3     1044.44     1026.94     16.05 o 
   5   4   3        8.62        8.44      7.11 o 
   6   4   3     1649.21     1719.23     30.98 o 
   7   4   3      421.95      436.79     20.69 o 
   8   4   3       63.67       23.13     16.19 o 
   1   5   3     1084.21     1026.12     13.86 o 
   2   5   3      735.45      700.04     11.47 o 
   3   5   3      401.17      419.78      9.19 o 
   4   5   3      776.94      728.04     17.99 o 
   5   5   3      287.49      325.51     16.86 o 
   6   5   3       34.58       48.34     11.00 o 
   7   5   3      179.69      194.17     22.55 o 
   8   5   3      466.21      511.07     32.68 o 
   0   6   3        5.81       -8.05      6.03 o 
   1   6   3       87.32      100.89      7.05 o 
   2   6   3      317.03      284.28      9.04 o 
   3   6   3     1925.54     1815.87     24.23 o 
   4   6   3       22.02       12.16      6.92 o 
   5   6   3      148.52      150.34     13.34 o 
   6   6   3      187.39      220.41     19.29 o 
   7   6   3      564.80      595.72     28.89 o 
   8   6   3       21.87        9.52     17.56 o 
   1   7   3     1841.18     2084.62     25.77 o 
   2   7   3       29.14       29.42      5.26 o 
   3   7   3      350.37      341.93     11.63 o 
   4   7   3       51.03       42.90      8.53 o 
   5   7   3       53.81       50.31     12.67 o 
   6   7   3       44.16       63.38     17.32 o 
   7   7   3        0.38      -10.33     14.97 o 
   8   7   3       77.15       61.82     21.73 o 
   0   8   3      986.19     1069.65     32.31 o 
   1   8   3      163.87      125.74      9.31 o 
   2   8   3      417.73      373.06     14.05 o 
   3   8   3      473.09      530.12     16.75 o 
   4   8   3      271.72      268.05     14.93 o 
   5   8   3       12.79       24.87     11.67 o 
   6   8   3      588.93      597.09     30.00 o 
   7   8   3       22.33       12.39     17.26 o 
   1   9   3      420.91      373.81     14.71 o 
   2   9   3      166.26      178.49     15.37 o 
   3   9   3      163.42      140.65     14.49 o 
   4   9   3        2.48        5.79     11.71 o 
   5   9   3      738.92      809.73     33.08 o 
   6   9   3        0.36       -7.08     14.90 o 
   7   9   3      234.23      296.88     31.31 o 
   0  10   3      170.62      181.56     20.44 o 
   1  10   3        1.31       -3.99      6.99 o 
   2  10   3       14.03       17.35      9.79 o 
   3  10   3      163.56      157.36     19.29 o 
   4  10   3        5.13       -3.22     12.99 o 
   5  10   3       63.59       34.36     16.88 o 
   6  10   3      243.68      302.03     30.27 o 
   1  11   3      228.11      225.71     17.20 o 
   2  11   3        1.39       -9.54     12.74 o 
   3  11   3      444.55      481.20     40.16 o 
   4  11   3        0.05       -4.82     16.76 o 
   5  11   3      184.73      177.77     25.13 o 
   0  12   3      218.59      236.83     27.77 o 
   1  12   3      197.47      172.92     24.02 o 
   2  12   3      178.76      301.92     91.29 o 
   3  12   3      595.57      595.56     42.08 o 
   4  12   3       26.80      -14.17     18.93 o 
   5  12   3        1.58       -8.85     18.15 o 
   1  13   3        5.12       -5.26     12.82 o 
   2  13   3      198.04      283.05    110.22 o 
   3  13   3        5.79       -6.20     21.83 o 
   0  14   3      563.60      478.74     55.14 o 
   1  14   3       42.97       30.39     54.67 o 
   0   0   4     1740.00     1865.47     21.49 o 
   1   0   4       40.02       42.30      3.75 o 
   2   0   4    10041.19    10706.00     82.38 o 
   3   0   4      439.16      362.66     11.86 o 
   4   0   4       23.26       27.08      8.00 o 
   5   0   4      223.84      229.66     14.34 o 
   6   0   4      602.81      588.46     20.53 o 
   7   0   4      327.36      313.68     43.85 o 
   8   0   4      248.52      213.44     72.68 o 
   9   0   4      628.65      630.32     63.78 o 
   1   1   4      906.91      847.76     16.06 o 
   2   1   4       73.62       73.59      4.20 o 
   3   1   4     4146.57     4181.55     43.43 o 
   4   1   4      217.03      180.59      8.63 o 
   5   1   4      374.90      355.98     10.69 o 
   6   1   4       22.58        0.05      6.55 o 
   7   1   4       36.15       31.15      9.63 o 
   8   1   4        0.02       10.27     11.60 o 
   9   1   4       97.02       67.60     20.96 o 
   0   2   4      469.38      455.42     11.80 o 
   1   2   4       41.65       44.83      4.74 o 
   2   2   4       58.06       37.21      3.81 o 
   3   2   4      177.07      180.30      6.37 o 
   4   2   4      349.68      326.78     14.03 o 
   5   2   4        9.38        2.54      5.41 o 
   6   2   4      195.60      256.69     13.15 o 
   7   2   4        3.26       -5.32      8.85 o 
   8   2   4       91.34       71.92     14.17 o 
   9   2   4      163.99      149.82     20.48 o 
   1   3   4     2333.83     2421.68     21.05 o 
   2   3   4      451.45      508.72     11.50 o 
   3   3   4      849.99      917.45     11.73 o 
   4   3   4      560.28      515.15     21.53 o 
   5   3   4     1703.41     1693.44     24.03 o 
   6   3   4        4.25       -6.33      7.94 o 
   7   3   4     1132.64     1115.06     26.62 o 
   8   3   4       29.64       39.47     14.97 o 
   9   3   4       46.79       29.23     20.04 o 
   0   4   4      481.25      504.33     12.90 o 
   1   4   4     1636.90     1723.97     14.01 o 
   2   4   4       42.96       57.82      5.24 o 
   3   4   4     1099.37     1027.55     17.38 o 
   4   4   4      962.57      971.23     17.23 o 
   5   4   4     1450.10     1350.68     27.68 o 
   6   4   4      259.51      257.50     16.60 o 
   7   4   4      401.44      459.44     20.15 o 
   8   4   4       34.96       32.93     18.44 o 
   1   5   4      993.08      980.93     11.79 o 
   2   5   4     1038.12     1067.92     19.09 o 
   3   5   4        7.81        8.23      4.69 o 
   4   5   4      141.75      165.00     11.82 o 
   5   5   4        1.29       -0.72      7.37 o 
   6   5   4       55.96       34.18     10.34 o 
   7   5   4        8.85        6.83     11.82 o 
   8   5   4       30.46       18.02     17.39 o 
   0   6   4     7634.92     7911.72     69.76 o 
   1   6   4     4214.17     4126.41     32.38 o 
   2   6   4       38.30       25.88      4.31 o 
   3   6   4      573.90      453.31     12.40 o 
   4   6   4      311.16      310.31     16.47 o 
   5   6   4      633.25      629.16     19.63 o 
   6   6   4      141.08      164.20     15.37 o 
   7   6   4        8.15       -8.76     14.76 o 
   8   6   4       11.61        1.41     17.27 o 
   1   7   4     2378.82     2198.81     26.39 o 
   2   7   4     3183.43     3365.99     35.06 o 
   3   7   4        2.62       -4.01      5.41 o 
   4   7   4      132.86      151.30     12.86 o 
   5   7   4      887.37      895.27     23.84 o 
   6   7   4      619.37      660.91     30.03 o 
   7   7   4      289.33      316.25     28.76 o 
   8   7   4      172.69      165.72     26.27 o 
   0   8   4       97.17       84.52     11.00 o 
   1   8   4      308.01      289.67     14.58 o 
   2   8   4       39.67       25.53      6.75 o 
   3   8   4      795.85      796.37     20.54 o 
   4   8   4     1443.83     1401.46     28.23 o 
   5   8   4       62.43       63.18     12.35 o 
   6   8   4      624.59      562.43     29.23 o 
   7   8   4       25.66       13.99     18.04 o 
   1   9   4      187.34      182.09     14.69 o 
   2   9   4       54.59       48.49     11.00 o 
   3   9   4       11.83        0.25      7.51 o 
   4   9   4       37.79       50.26     12.35 o 
   5   9   4      267.24      347.07     35.69 o 
   6   9   4      107.53       91.28     21.14 o 
   7   9   4       62.49       72.01     23.43 o 
   0  10   4      344.66      259.31     44.54 o 
   1  10   4      270.50      293.49     15.85 o 
   2  10   4       74.46       80.55     13.15 o 
   3  10   4     1157.59     1164.38     37.70 o 
   4  10   4      191.92      180.07     21.47 o 
   5  10   4       94.99      108.05     21.13 o 
   6  10   4      212.65      261.35     29.40 o 
   1  11   4       72.13       79.29     14.03 o 
   2  11   4        7.35        8.25     11.00 o 
   3  11   4      611.00      629.46     29.42 o 
   4  11   4       34.83        7.91     18.86 o 
   5  11   4      110.35       92.73     21.59 o 
   0  12   4     1005.60      876.25     36.62 o 
   1  12   4       83.12       91.87     16.58 o 
   2  12   4      477.39      528.39     84.12 o 
   3  12   4       74.51       75.62     25.02 o 
   4  12   4       14.88        7.70     19.30 o 
   1  13   4     1099.72     1209.48    273.56 o 
   2  13   4      111.85      113.83     25.90 o 
   3  13   4       82.75       72.88     30.23 o 
   0  14   4       80.64       66.44     36.92 o 
   1  14   4       63.95      105.62     48.82 o 
   1   1   5       52.45       58.22      2.97 o 
   2   1   5      224.52      265.17      6.37 o 
   3   1   5      828.19      885.77     13.31 o 
   4   1   5     1258.65     1242.37     16.94 o 
   5   1   5      589.71      507.79     12.44 o 
   6   1   5        4.06       -0.24      6.56 o 
   7   1   5       30.88       49.76     11.43 o 
   8   1   5      239.93      254.15     30.87 o 
   9   1   5       10.29        0.66     15.52 o 
   0   2   5    25300.31    24456.49    227.36 o 
   1   2   5     2835.48     2960.57     24.91 o 
   2   2   5      180.16      155.52      7.21 o 
   3   2   5      197.90      195.11      5.94 o 
   4   2   5     1523.93     1472.86     19.09 o 
   5   2   5      858.30      807.06     16.98 o 
   6   2   5      311.66      334.41     14.65 o 
   7   2   5        2.74       -8.77      9.48 o 
   8   2   5      784.46      813.34     26.53 o 
   9   2   5      119.88       83.15     20.75 o 
   1   3   5     1780.56     1900.66     22.43 o 
   2   3   5      878.46      822.73     21.75 o 
   3   3   5        4.70       -2.78      3.35 o 
   4   3   5     2243.96     2228.57     26.60 o 
   5   3   5      180.38      187.96     13.12 o 
   6   3   5      144.11      113.47     12.37 o 
   7   3   5       57.76       98.77     12.90 o 
   8   3   5       25.65       25.97     12.72 o 
   9   3   5       14.28       29.83     20.23 o 
   0   4   5      597.01      721.42     13.84 o 
   1   4   5     1018.20     1003.72     11.53 o 
   2   4   5      824.61      855.01     16.76 o 
   3   4   5      213.29      208.86     10.66 o 
   4   4   5      215.56      194.37     12.29 o 
   5   4   5       36.18       60.06      9.84 o 
   6   4   5      653.01      716.74     21.19 o 
   7   4   5       96.59      121.11     13.95 o 
   8   4   5      731.54      846.88     31.47 o 
   1   5   5      218.67      271.85      6.20 o 
   2   5   5     4205.75     4092.92     42.45 o 
   3   5   5        9.24        8.43      4.52 o 
   4   5   5      875.28      868.39     20.37 o 
   5   5   5      110.94      111.60     14.45 o 
   6   5   5      107.28      136.25     13.90 o 
   7   5   5      120.26      108.43     14.85 o 
   8   5   5       14.73       17.78     16.73 o 
   0   6   5     5560.19     5747.07     67.61 o 
   1   6   5        1.87       -1.66      3.22 o 
   2   6   5     1146.79     1029.36     17.72 o 
   3   6   5       84.46       63.28      8.58 o 
   4   6   5       95.53      119.25     11.17 o 
   5   6   5       17.44       13.37      9.48 o 
   6   6   5        0.43       -4.04      9.14 o 
   7   6   5       24.63       -2.83     15.50 o 
   8   6   5      178.41      151.06     24.18 o 
   1   7   5      320.75      333.34     10.62 o 
   2   7   5      115.33      100.37     10.94 o 
   3   7   5      410.59      384.10     14.37 o 
   4   7   5        0.53        1.95      7.50 o 
   5   7   5        2.67        9.15      9.64 o 
   6   7   5       64.26       75.37     15.39 o 
   7   7   5       37.11       29.04     17.46 o 
   8   7   5       34.52       16.91     18.90 o 
   0   8   5        0.08       -9.20      6.13 o 
   1   8   5      428.82      381.66     14.26 o 
   2   8   5       60.30       54.16      7.79 o 
   3   8   5      249.74      228.07     14.97 o 
   4   8   5      296.08      302.07     16.80 o 
   5   8   5       35.14       28.72     11.70 o 
   6   8   5      659.80      730.44     32.58 o 
   7   8   5        0.78      -14.70     16.54 o 
   1   9   5        7.36        1.60      6.61 o 
   2   9   5     4619.15     4648.28     59.35 o 
   3   9   5     1185.56     1170.05     26.43 o 
   4   9   5     1200.08     1173.62     35.26 o 
   5   9   5        0.02        1.10     13.23 o 
   6   9   5       68.54       73.95     20.41 o 
   7   9   5        1.46      -25.69     17.33 o 
   0  10   5      287.96      314.47     25.23 o 
   1  10   5      152.34      165.21     14.64 o 
   2  10   5     1668.62     1604.42     36.01 o 
   3  10   5      181.76      214.06     19.19 o 
   4  10   5      799.31      750.32     31.55 o 
   5  10   5        0.25       10.97     17.90 o 
   6  10   5       23.95       31.76     19.27 o 
   1  11   5      193.65      176.56     18.21 o 
   2  11   5     2519.25     2670.14    155.56 o 
   3  11   5        7.79        0.36     13.64 o 
   4  11   5      617.31      600.25     29.91 o 
   5  11   5        0.21      -12.52     19.06 o 
   0  12   5     3076.24     3041.40     68.20 o 
   1  12   5        0.33        0.80     10.93 o 
   2  12   5      685.54      736.31    105.93 o 
   3  12   5       50.86       81.11     23.50 o 
   4  12   5      141.19      161.99     37.79 o 
   1  13   5        2.92      -10.74     14.05 o 
   2  13   5      189.94      278.38     69.03 o 
   3  13   5      153.92      140.42     35.08 o 
   0  14   5      144.89      203.98     51.19 o 
   1  14   5        0.03      -11.89     17.10 o 
   0   0   6     1437.34     1418.54     21.79 o 
   1   0   6    13448.23    13209.87     77.96 o 
   2   0   6       32.41       38.44      6.20 o 
   3   0   6     7306.43     6938.82     67.98 o 
   4   0   6      156.52      158.52     11.25 o 
   5   0   6      475.47      402.09     16.20 o 
   6   0   6      148.69      137.31     16.98 o 
   7   0   6       75.61       49.33     14.39 o 
   8   0   6      142.33      101.01     24.70 o 
   9   0   6      136.68      111.35     58.77 o 
   1   1   6     3914.04     3876.85     20.73 o 
   2   1   6        0.60        2.25      2.58 o 
   3   1   6     4631.91     4856.04     78.15 o 
   4   1   6      165.03      165.51      9.29 o 
   5   1   6      848.45      823.60     17.14 o 
   6   1   6       76.55       56.07      9.55 o 
   7   1   6       76.93       47.99     12.99 o 
   8   1   6        0.00      -18.12     12.21 o 
   9   1   6       69.81       34.30     22.09 o 
   0   2   6     1680.36     1474.81     17.79 o 
   1   2   6      435.35      429.44      8.94 o 
   2   2   6      461.36      419.76     10.75 o 
   3   2   6      101.15      149.65      8.95 o 
   4   2   6       69.48       75.88      6.77 o 
   5   2   6      167.18      219.70     11.45 o 
   6   2   6       93.79      108.75     12.11 o 
   7   2   6       49.79       42.53     11.99 o 
   8   2   6      137.29      112.24     15.89 o 
   9   2   6       19.40        7.92     18.15 o 
   1   3   6     3684.16     4386.09     53.42 o 
   2   3   6      642.01      737.55     16.14 o 
   3   3   6       91.10       79.97      5.96 o 
   4   3   6       12.69        9.96      5.44 o 
   5   3   6     1990.25     1814.57     35.84 o 
   6   3   6      159.17      166.11     16.83 o 
   7   3   6     1153.57     1198.99     30.29 o 
   8   3   6       62.18       61.25     14.44 o 
   0   4   6       62.25       58.40      6.78 o 
   1   4   6       91.34      102.64      4.89 o 
   2   4   6        0.49       -4.40      4.08 o 
   3   4   6     1239.36     1257.84     22.10 o 
   4   4   6      104.49      107.33     10.21 o 
   5   4   6     1319.46     1249.02     27.89 o 
   6   4   6      138.00      155.16     14.46 o 
   7   4   6       18.15       11.53     10.17 o 
   8   4   6        3.66        5.15     12.84 o 
   1   5   6     1838.42     1835.72     18.13 o 
   2   5   6     2476.38     2415.35     25.65 o 
   3   5   6       16.67       14.10      6.28 o 
   4   5   6      216.18      253.35     14.32 o 
   5   5   6      354.74      310.96     17.93 o 
   6   5   6      306.22      320.68     29.16 o 
   7   5   6       77.86       66.01     13.36 o 
   8   5   6      170.74      154.09     27.37 o 
   0   6   6      262.65      290.26     12.69 o 
   1   6   6     1530.24     1627.51     23.12 o 
   2   6   6      602.23      582.96     13.55 o 
   3   6   6      787.62      748.23     18.81 o 
   4   6   6     1480.84     1458.49     27.61 o 
   5   6   6      151.72      150.31     15.62 o 
   6   6   6       92.63       88.74     12.94 o 
   7   6   6      144.76      145.68     19.31 o 
   8   6   6        2.06      -18.72     16.85 o 
   1   7   6     2335.84     2307.18     28.89 o 
   2   7   6        1.01       -2.70      5.22 o 
   3   7   6      142.32      129.39     11.82 o 
   4   7   6      795.15      781.72     21.35 o 
   5   7   6        2.05        4.48      8.38 o 
   6   7   6      303.53      338.09     21.30 o 
   7   7   6      127.88      163.37     23.70 o 
   0   8   6      532.39      568.32     25.00 o 
   1   8   6      289.70      292.22     12.76 o 
   2   8   6       79.10       85.20     10.40 o 
   3   8   6       33.89       37.02      9.11 o 
   4   8   6      395.61      351.01     24.45 o 
   5   8   6      254.00      232.73     17.25 o 
   6   8   6      138.57      159.85     19.77 o 
   7   8   6        0.90      -11.96     17.24 o 
   1   9   6        9.16       10.77      6.84 o 
   2   9   6       18.89       18.76      9.64 o 
   3   9   6      617.28      529.73     18.93 o 
   4   9   6      399.59      369.65     17.58 o 
   5   9   6      116.44      149.26     17.88 o 
   6   9   6       56.87       73.81     20.25 o 
   0  10   6     1417.32     1449.59     43.22 o 
   1  10   6      105.72      124.12     15.64 o 
   2  10   6      365.68      393.36     20.15 o 
   3  10   6      923.03      904.72     28.43 o 
   4  10   6       44.91       31.11     12.76 o 
   5  10   6      298.92      365.76     33.06 o 
   6  10   6       65.07       65.59     20.62 o 
   1  11   6     2704.72     2842.97    159.11 o 
   2  11   6      360.86      409.97     35.43 o 
   3  11   6      442.86      423.82     25.57 o 
   4  11   6      102.90       85.03     19.01 o 
   5  11   6       68.64       79.92     24.72 o 
   0  12   6     1445.17     1339.26     57.00 o 
   1  12   6       53.96       48.08     14.34 o 
   2  12   6       54.61       66.09     14.62 o 
   3  12   6        1.24       -9.48     16.26 o 
   4  12   6       17.10        3.57     16.00 o 
   1  13   6     1789.53     1968.10    361.03 o 
   2  13   6      112.76      125.79     22.29 o 
   3  13   6       34.12       22.95     22.46 o 
   1   1   7     3467.23     3397.00     19.43 o 
   2   1   7        3.88       22.48      3.76 o 
   3   1   7      663.17      655.94     12.78 o 
   4   1   7     2876.67     2792.36     27.84 o 
   5   1   7     2505.89     2631.84     47.07 o 
   6   1   7      228.26      215.27     16.35 o 
   7   1   7       38.41        4.46     10.14 o 
   8   1   7       51.78       37.73     14.30 o 
   9   1   7      101.95       57.92     17.79 o 
   0   2   7    12129.98    11780.88     73.09 o 
   1   2   7     4249.28     4511.34     26.40 o 
   2   2   7      611.18      522.84     10.50 o 
   3   2   7      118.39      154.02      9.78 o 
   4   2   7      367.17      304.12     11.00 o 
   5   2   7      792.65      758.46     19.11 o 
   6   2   7      372.36      383.14     19.89 o 
   7   2   7       51.63       59.89     13.30 o 
   8   2   7      285.45      329.28     42.82 o 
   1   3   7     3167.22     3472.89     21.13 o 
   2   3   7     3903.88     3871.56     36.73 o 
   3   3   7      363.83      362.02      9.98 o 
   4   3   7      381.33      332.53     15.30 o 
   5   3   7      108.62      109.09     12.53 o 
   6   3   7       10.39       25.29     10.71 o 
   7   3   7        0.02       11.14     11.14 o 
   8   3   7      130.07      134.86     17.21 o 
   0   4   7      265.70      383.26     10.90 o 
   1   4   7       21.50       19.87      3.55 o 
   2   4   7      545.12      573.18     14.50 o 
   3   4   7       11.39        5.61      5.63 o 
   4   4   7      126.30      116.58     10.85 o 
   5   4   7        1.40       -3.27      8.17 o 
   6   4   7       99.21      128.88     15.31 o 
   7   4   7        2.70       -8.96     10.71 o 
   8   4   7       84.05       95.22     16.98 o 
   1   5   7     4247.49     4480.30     30.05 o 
   2   5   7     2226.79     2118.20     24.03 o 
   3   5   7      409.03      384.86     14.64 o 
   4   5   7     1344.74     1356.00     26.18 o 
   5   5   7       70.41      111.78     13.80 o 
   6   5   7       14.23        2.65      9.24 o 
   7   5   7      194.36      230.93     18.89 o 
   8   5   7      315.60      378.71     40.19 o 
   0   6   7     5093.21     5267.55     65.88 o 
   1   6   7     1480.39     1517.67     20.92 o 
   2   6   7     2475.42     2362.49     55.08 o 
   3   6   7     1025.17      970.98     21.77 o 
   4   6   7       12.49        5.30      7.12 o 
   5   6   7        4.63        6.14      9.26 o 
   6   6   7       81.22       82.11     13.62 o 
   7   6   7        1.60       -4.99     11.37 o 
   8   6   7        9.15        1.04     18.98 o 
   1   7   7        0.52       -4.94      4.57 o 
   2   7   7       51.20       30.71      7.90 o 
   3   7   7      677.43      626.38     21.63 o 
   4   7   7      917.38      823.27     22.25 o 
   5   7   7       17.30       20.52      9.20 o 
   6   7   7       26.41       15.15     11.08 o 
   7   7   7      142.94      146.93     23.30 o 
   0   8   7     3105.16     2952.82     57.52 o 
   1   8   7      213.32      212.25     13.05 o 
   2   8   7     3065.97     3148.78     41.38 o 
   3   8   7       50.22       57.85     10.04 o 
   4   8   7       37.75       37.83     10.00 o 
   5   8   7        3.06        3.86      9.27 o 
   6   8   7      844.74      865.54     30.82 o 
   7   8   7        1.61        3.45     17.87 o 
   1   9   7      353.05      340.26     18.01 o 
   2   9   7      117.22      126.17     12.83 o 
   3   9   7        1.96       -7.18      8.02 o 
   4   9   7      181.54      192.75     15.89 o 
   5   9   7      264.83      317.56     23.61 o 
   6   9   7      337.73      384.92     31.46 o 
   0  10   7      303.35      301.48     27.10 o 
   1  10   7      755.64      677.47     25.21 o 
   2  10   7        2.41       -9.43     10.02 o 
   3  10   7      310.60      332.91     19.25 o 
   4  10   7      276.67      346.71     35.22 o 
   5  10   7       39.45       62.88     18.36 o 
   6  10   7       46.98       22.05     19.21 o 
   1  11   7      130.29      160.50     18.06 o 
   2  11   7       90.32       93.32     15.51 o 
   3  11   7        6.09       -5.29     12.29 o 
   4  11   7       97.48       85.73     19.26 o 
   5  11   7       30.50       31.25     22.05 o 
   0  12   7      751.03      807.70     62.58 o 
   1  12   7      213.52      236.72     26.04 o 
   2  12   7      492.09      491.31     24.36 o 
   3  12   7      183.71      160.58     28.82 o 
   4  12   7       14.64       -4.25     19.36 o 
   1  13   7        3.30        0.37     14.12 o 
   2  13   7      669.81      773.10     64.62 o 
   0   0   8        2.81       -1.58      3.66 o 
   1   0   8    22786.65    23720.28    157.29 o 
   2   0   8     1070.74     1172.51     21.39 o 
   3   0   8    12329.03    12949.87    230.73 o 
   4   0   8        4.24       -2.53      6.95 o 
   5   0   8       27.62       18.89     10.43 o 
   6   0   8      100.21       71.14     14.95 o 
   7   0   8      261.78      275.82     97.63 o 
   8   0   8       53.46       19.48     19.80 o 
   1   1   8     8196.04     8355.13     36.37 o 
   2   1   8       80.04       92.73      5.40 o 
   3   1   8      201.30      224.98      8.39 o 
   4   1   8        5.35       10.86      6.79 o 
   5   1   8      574.63      545.13     14.59 o 
   6   1   8       72.77       74.95     11.71 o 
   7   1   8       51.73       39.00     11.94 o 
   8   1   8       26.76       -0.03     14.14 o 
   0   2   8     1583.38     1692.34     19.33 o 
   1   2   8     2138.68     2268.53     19.38 o 
   2   2   8     3056.24     3423.99     25.60 o 
   3   2   8     2420.25     2428.15     30.07 o 
   4   2   8     1248.46     1247.16     21.20 o 
   5   2   8       27.42       43.67      9.62 o 
   6   2   8      213.85      245.99     17.86 o 
   7   2   8      171.78      137.09     16.03 o 
   8   2   8        6.44       11.32     13.25 o 
   1   3   8     5335.27     4927.92     37.50 o 
   2   3   8      134.32      101.70      6.86 o 
   3   3   8      997.48      991.30     15.41 o 
   4   3   8      533.95      444.40     16.12 o 
   5   3   8     2013.40     2075.87     45.01 o 
   6   3   8      177.34      163.75     15.63 o 
   7   3   8      361.88      393.59     22.56 o 
   8   3   8       51.08       50.98     14.86 o 
   0   4   8      170.34      114.63      8.62 o 
   1   4   8      307.26      383.04      8.15 o 
   2   4   8      172.78      224.08      9.95 o 
   3   4   8        2.49       -1.73      5.31 o 
   4   4   8      795.37      719.90     19.13 o 
   5   4   8      305.04      298.59     17.01 o 
   6   4   8      381.32      375.72     17.53 o 
   7   4   8        4.18        0.76     10.68 o 
   8   4   8       59.86       48.76     15.69 o 
   1   5   8       41.34       34.10      4.47 o 
   2   5   8      703.20      675.33     16.88 o 
   3   5   8     1288.11     1253.59     24.11 o 
   4   5   8      506.09      511.26     17.01 o 
   5   5   8      974.26      923.10     25.74 o 
   6   5   8       41.19       12.84      9.81 o 
   7   5   8       18.57       10.93     12.34 o 
   8   5   8      125.92      168.38     22.34 o 
   0   6   8      219.65      145.00     14.49 o 
   1   6   8      770.97      707.69     14.73 o 
   2   6   8      847.82      808.06     19.23 o 
   3   6   8      121.14      125.23     15.93 o 
   4   6   8        5.94       -5.57      6.70 o 
   5   6   8      142.58      129.82     13.43 o 
   6   6   8      428.05      434.51     21.88 o 
   7   6   8        0.25       -4.79     11.50 o 
   1   7   8     2576.24     2522.10     29.35 o 
   2   7   8     2756.01     2714.31     36.95 o 
   3   7   8       51.09       38.45      8.78 o 
   4   7   8        7.21        1.53      7.54 o 
   5   7   8        4.75       -8.96      8.28 o 
   6   7   8       72.78       80.42     15.58 o 
   7   7   8       32.50       40.61     15.61 o 
   0   8   8      383.81      357.54     28.88 o 
   1   8   8       26.57       17.65      7.38 o 
   2   8   8      642.09      627.96     18.91 o 
   3   8   8      864.65      877.54     26.04 o 
   4   8   8      785.94      762.55     22.70 o 
   5   8   8      518.51      498.08     19.99 o 
   6   8   8       38.00       22.08     15.71 o 
   7   8   8        0.17      -13.92     17.13 o 
   1   9   8      217.84      207.22     17.90 o 
   2   9   8       67.85       54.04     10.49 o 
   3   9   8        3.84        4.39      8.74 o 
   4   9   8      209.25      228.26     22.80 o 
   5   9   8       49.87       39.73     11.68 o 
   6   9   8       37.47       26.09     18.00 o 
   0  10   8      442.04      475.38     35.95 o 
   1  10   8       94.04      106.99     15.18 o 
   2  10   8        0.89       -8.23      8.72 o 
   3  10   8     1161.05     1123.10     28.41 o 
   4  10   8        1.26       -8.38      9.69 o 
   5  10   8      443.33      455.83     27.23 o 
   6  10   8      398.49      500.58     54.84 o 
   1  11   8      176.53      200.77     21.67 o 
   2  11   8        1.57      -11.58      9.81 o 
   3  11   8       30.16       31.37     15.18 o 
   4  11   8       99.87       73.21     16.09 o 
   5  11   8        5.06       -0.15     16.09 o 
   0  12   8       57.94      120.42     32.26 o 
   1  12   8      123.66      120.67     20.20 o 
   2  12   8        4.84        4.12     11.97 o 
   3  12   8       16.15       22.53     15.51 o 
   4  12   8        1.81      -14.32     17.99 o 
   1  13   8      221.59      304.12     36.92 o 
   2  13   8       27.48        9.80     15.79 o 
   1   1   9    10666.53    11315.41     54.16 o 
   2   1   9      464.19      433.60      9.00 o 
   3   1   9     1174.64     1192.47     18.04 o 
   4   1   9     2034.74     1919.37     45.47 o 
   5   1   9      985.55      894.44     24.10 o 
   6   1   9        9.22        6.38      8.88 o 
   7   1   9      107.16       82.76     15.60 o 
   8   1   9       16.96       -4.62     14.37 o 
   0   2   9     1053.19     1096.57     16.32 o 
   1   2   9        4.23        3.23      2.61 o 
   2   2   9      259.41      310.05      7.81 o 
   3   2   9     1505.90     1496.11     34.79 o 
   4   2   9      744.16      712.35     19.58 o 
   5   2   9      564.74      585.87     19.34 o 
   6   2   9      590.89      547.11     20.41 o 
   7   2   9      309.23      263.98     31.83 o 
   8   2   9       26.87       19.02     15.12 o 
   1   3   9     5127.87     5698.78     50.49 o 
   2   3   9       42.14       33.40      4.74 o 
   3   3   9      428.63      414.71     13.51 o 
   4   3   9       21.24       20.13      7.07 o 
   5   3   9      178.12      195.89     34.13 o 
   6   3   9        0.25       -2.23      9.05 o 
   7   3   9        4.92        1.88     11.72 o 
   8   3   9        7.59        4.35     12.66 o 
   0   4   9     7138.64     7334.49     56.69 o 
   1   4   9     3102.12     3002.14     29.88 o 
   2   4   9      614.02      641.42     19.23 o 
   3   4   9     3781.98     3675.13     45.01 o 
   4   4   9     1554.04     1528.38     29.86 o 
   5   4   9        5.66        4.58      8.69 o 
   6   4   9       25.32       30.01     11.27 o 
   7   4   9       55.90       72.50     14.66 o 
   8   4   9        3.79      -19.56     13.09 o 
   1   5   9      103.03       61.29      6.45 o 
   2   5   9     1522.67     1494.06     25.34 o 
   3   5   9      242.65      246.32     18.19 o 
   4   5   9     1061.39     1060.87     29.53 o 
   5   5   9      183.65      192.07     16.70 o 
   6   5   9       44.28       45.01     12.49 o 
   7   5   9       25.18       17.74     12.80 o 
   8   5   9      155.23      229.48     24.98 o 
   0   6   9       14.59        1.85      6.19 o 
   1   6   9      173.11      145.49      9.41 o 
   2   6   9      714.42      649.01     17.79 o 
   3   6   9      210.89      203.43     14.16 o 
   4   6   9        6.79        3.00      7.37 o 
   5   6   9       26.52       15.69      9.23 o 
   6   6   9      505.00      475.67     21.63 o 
   7   6   9        0.03      -18.60     12.40 o 
   1   7   9       79.05      101.17      9.84 o 
   2   7   9      221.20      247.49     15.09 o 
   3   7   9       74.29       72.73     10.92 o 
   4   7   9      291.29      286.51     26.49 o 
   5   7   9      230.83      229.52     17.71 o 
   6   7   9       12.89        8.48     12.28 o 
   7   7   9       73.05       57.04     15.09 o 
   0   8   9     2567.75     2451.94     54.76 o 
   1   8   9      389.44      358.10     17.33 o 
   2   8   9      345.64      348.20     15.23 o 
   3   8   9      312.67      306.94     23.34 o 
   4   8   9      110.59      113.18     12.98 o 
   5   8   9       22.84       16.52     10.54 o 
   6   8   9       15.68        6.56     12.57 o 
   7   8   9       27.40       26.16     16.36 o 
   1   9   9       19.52       12.46      9.59 o 
   2   9   9      133.31      137.32     13.90 o 
   3   9   9       12.05        9.07      8.83 o 
   4   9   9        0.09       -8.83      8.63 o 
   5   9   9     1070.54     1133.76     32.07 o 
   6   9   9       21.65       12.72     16.21 o 
   0  10   9      472.02      546.31     38.58 o 
   1  10   9        1.94       -9.67      8.99 o 
   2  10   9        2.54       -3.75      9.88 o 
   3  10   9       47.02       23.04     10.74 o 
   4  10   9       67.40       48.49     12.43 o 
   5  10   9      165.50      193.14     25.63 o 
   1  11   9       88.23      104.22     17.95 o 
   2  11   9      187.79      193.61     23.15 o 
   3  11   9      324.87      347.89     41.58 o 
   4  11   9       31.34       15.04     13.23 o 
   0  12   9      275.47      493.37     90.71 o 
   1  12   9      116.69      132.70     21.18 o 
   2  12   9      187.92      189.29     24.14 o 
   3  12   9       11.22       12.24     13.38 o 
   1  13   9        1.43        7.37     14.78 o 
   2  13   9        2.55       -4.91     13.86 o 
   0   0  10    20334.20    21280.33    151.30 o 
   1   0  10      382.51      394.44     10.79 o 
   2   0  10     6632.16     7056.42    106.17 o 
   3   0  10      508.31      565.74     19.35 o 
   4   0  10        0.73       -9.50      9.71 o 
   5   0  10      223.14      165.29     22.70 o 
   6   0  10       43.11       72.49     19.51 o 
   7   0  10      150.10      145.41     29.78 o 
   8   0  10       10.61       10.42     21.17 o 
   1   1  10      969.36     1073.27     12.09 o 
   2   1  10      844.24      814.78     12.69 o 
   3   1  10     1192.78     1179.05     17.97 o 
   4   1  10      105.45      118.78     11.39 o 
   5   1  10      227.19      213.60     21.10 o 
   6   1  10       80.86       56.25     11.72 o 
   7   1  10      121.70      158.88     19.02 o 
   8   1  10       81.52       49.54     16.97 o 
   0   2  10      296.27      325.42      9.71 o 
   1   2  10        0.48       -1.02      2.53 o 
   2   2  10     2750.47     2962.16     29.46 o 
   3   2  10      196.99      229.87     10.01 o 
   4   2  10      842.23      814.18     34.30 o 
   5   2  10        8.91       -1.57      9.54 o 
   6   2  10       80.11       68.63     12.29 o 
   7   2  10       45.65       29.41     12.16 o 
   8   2  10        0.04        4.23     14.92 o 
   1   3  10        0.35       -3.82      2.54 o 
   2   3  10      669.30      587.70     10.28 o 
   3   3  10      861.50      782.61     18.74 o 
   4   3  10      836.81      755.13     19.50 o 
   5   3  10      649.98      610.36     20.70 o 
   6   3  10       81.22       74.09     14.99 o 
   7   3  10      340.92      306.04     27.25 o 
   8   3  10      324.03      367.87     28.88 o 
   0   4  10     1697.89     1591.03     26.99 o 
   1   4  10      430.57      446.78     10.05 o 
   2   4  10     1434.47     1391.11     26.03 o 
   3   4  10     1249.19     1214.56     25.67 o 
   4   4  10      316.25      314.38     18.39 o 
   5   4  10      371.13      332.76     17.64 o 
   6   4  10     1283.81     1352.70     39.98 o 
   7   4  10        2.03       10.49     12.67 o 
   8   4  10       12.24       20.42     14.25 o 
   1   5  10       17.20       10.90      4.96 o 
   2   5  10     1062.01     1058.24     20.50 o 
   3   5  10       81.97       83.02     10.08 o 
   4   5  10     1742.65     1768.71     31.59 o 
   5   5  10      144.17      181.27     16.69 o 
   6   5  10      213.48      181.20     18.33 o 
   7   5  10       15.53       15.44     13.32 o 
   0   6  10     6540.11     6629.47     73.34 o 
   1   6  10      243.28      245.96     11.27 o 
   2   6  10      636.19      603.94     16.45 o 
   3   6  10     1265.11     1278.47     26.39 o 
   4   6  10     1026.76      973.22     24.42 o 
   5   6  10      498.01      469.41     25.35 o 
   6   6  10      426.26      424.63     21.42 o 
   7   6  10       23.17       32.92     14.47 o 
   1   7  10      178.78      202.66     12.69 o 
   2   7  10     3875.78     3932.26     43.66 o 
   3   7  10      488.80      464.97     17.38 o 
   4   7  10     1015.72     1018.14     25.83 o 
   5   7  10      131.99      152.27     15.03 o 
   6   7  10       12.27       -4.29     12.18 o 
   7   7  10        7.30        6.25     13.72 o 
   0   8  10      956.12      955.38     34.95 o 
   1   8  10       86.41       62.93     10.68 o 
   2   8  10      367.20      350.83     15.46 o 
   3   8  10        9.45       -3.19      7.88 o 
   4   8  10        7.21        3.29      8.67 o 
   5   8  10        6.77        3.73      9.89 o 
   6   8  10       51.86       52.59     15.65 o 
   1   9  10      742.54      808.81     26.97 o 
   2   9  10      827.21      845.92     25.01 o 
   3   9  10       56.77       38.73     10.50 o 
   4   9  10      191.44      197.16     24.70 o 
   5   9  10        4.45        2.84     10.66 o 
   6   9  10        0.48       -0.37     15.60 o 
   0  10  10      873.38      900.20     53.40 o 
   1  10  10      288.13      320.94     23.54 o 
   2  10  10      267.24      277.05     22.73 o 
   3  10  10        1.53       -3.04     10.48 o 
   4  10  10      207.53      218.81     29.36 o 
   5  10  10      203.20      265.80     29.41 o 
   1  11  10      181.69      224.85     27.60 o 
   2  11  10       73.50       53.55     13.90 o 
   3  11  10       22.04       16.61     12.59 o 
   4  11  10       69.05       81.56     17.04 o 
   0  12  10       67.68      114.19     31.89 o 
   1  12  10       11.32        5.04     13.72 o 
   2  12  10      206.72      248.11     26.18 o 
   3  12  10       36.91       47.54     15.95 o 
   1  13  10        2.28       -2.03     16.48 o 
   1   1  11     2561.15     2491.53     19.70 o 
   2   1  11       88.53       98.25      6.62 o 
   3   1  11      118.12      115.17      8.90 o 
   4   1  11       12.54       14.59      8.93 o 
   5   1  11      254.58      265.59     19.78 o 
   6   1  11      272.10      252.74     20.82 o 
   7   1  11       28.09        2.34     12.82 o 
   8   1  11       87.29       79.31     18.80 o 
   0   2  11       53.16       81.10      7.13 o 
   1   2  11      174.96      165.62      7.19 o 
   2   2  11       83.74       76.65      5.96 o 
   3   2  11     2896.71     2888.04     37.91 o 
   4   2  11      309.12      295.35     14.88 o 
   5   2  11      795.15      743.74     25.74 o 
   6   2  11        2.13        6.24     11.22 o 
   7   2  11      440.91      452.31     24.07 o 
   8   2  11      138.62      150.95     21.73 o 
   1   3  11      102.95       86.28      6.17 o 
   2   3  11      237.11      262.70     10.52 o 
   3   3  11       13.66        8.39      6.58 o 
   4   3  11      741.91      705.61     23.97 o 
   5   3  11      362.91      411.76     20.16 o 
   6   3  11      128.49      133.99     18.26 o 
   7   3  11      407.64      415.71     40.14 o 
   8   3  11      220.92      270.95     29.77 o 
   0   4  11     6014.88     6170.57     59.83 o 
   1   4  11      255.11      251.22      8.01 o 
   2   4  11      105.71      112.56      9.36 o 
   3   4  11     1176.54     1108.09     40.31 o 
   4   4  11        5.75       -2.89      7.08 o 
   5   4  11      153.19      166.49     24.78 o 
   6   4  11       62.35       66.59     15.68 o 
   7   4  11      170.26      231.82     21.41 o 
   1   5  11     1769.72     1652.53     22.62 o 
   2   5  11      162.07      183.34     19.54 o 
   3   5  11      351.49      338.70     14.31 o 
   4   5  11       97.24       94.85     11.77 o 
   5   5  11      415.72      352.95     23.20 o 
   6   5  11       78.44       65.48     16.64 o 
   7   5  11      493.54      494.13     33.66 o 
   0   6  11      284.78      288.30     21.65 o 
   1   6  11       53.33       33.12      7.19 o 
   2   6  11      152.28      196.05     12.93 o 
   3   6  11       48.95       43.55      9.43 o 
   4   6  11      344.14      333.34     19.04 o 
   5   6  11        3.57        0.41      9.33 o 
   6   6  11       62.87       63.70     14.72 o 
   7   6  11       12.17       -8.71     13.09 o 
   1   7  11     2473.25     2436.00     38.48 o 
   2   7  11     3106.89     3054.78     39.45 o 
   3   7  11      932.30      895.69     23.47 o 
   4   7  11        9.03       13.64      8.81 o 
   5   7  11       34.55       29.17     10.96 o 
   6   7  11       17.87        8.24     12.01 o 
   7   7  11        1.13        1.01     14.57 o 
   0   8  11      703.91      724.14     40.18 o 
   1   8  11       89.63       57.45     10.94 o 
   2   8  11      738.39      658.54     19.22 o 
   3   8  11        3.84       -6.55      7.93 o 
   4   8  11      129.70      123.81     15.43 o 
   5   8  11       81.78       75.08     13.07 o 
   6   8  11       17.48       -4.28     12.91 o 
   1   9  11      133.05      147.66     17.45 o 
   2   9  11      410.69      411.88     18.63 o 
   3   9  11       15.76       19.76      8.91 o 
   4   9  11       96.44      101.58     13.75 o 
   5   9  11      401.41      408.23     50.74 o 
   0  10  11      776.93      760.65     46.21 o 
   1  10  11        0.07      -16.32     11.10 o 
   2  10  11       11.82        6.41     11.19 o 
   3  10  11       33.61       19.57     10.92 o 
   4  10  11      318.72      372.25     28.22 o 
   5  10  11      122.70      117.30     18.02 o 
   1  11  11      454.94      534.06     39.61 o 
   2  11  11       37.99       34.98     14.40 o 
   3  11  11        4.93       -8.50     11.13 o 
   4  11  11      143.06      163.71     20.33 o 
   0  12  11       58.08       24.79     25.87 o 
   1  12  11      142.48      188.11     24.88 o 
   2  12  11       42.81       27.16     15.52 o 
   0   0  12    12252.41    12443.34    107.64 o 
   1   0  12      753.83      788.69     16.19 o 
   2   0  12     2193.10     2264.52     44.14 o 
   3   0  12     1415.31     1400.68     27.74 o 
   4   0  12      277.20      285.88     24.24 o 
   5   0  12      826.10      776.31     37.20 o 
   6   0  12      277.27      353.64     34.91 o 
   7   0  12      551.58      540.72     36.81 o 
   8   0  12       11.81      -10.74     20.46 o 
   1   1  12     2071.89     2019.91     18.38 o 
   2   1  12     5081.75     5156.35     39.25 o 
   3   1  12      160.53      150.60      9.35 o 
   4   1  12      255.69      234.79     21.40 o 
   5   1  12        0.03       -9.77      8.79 o 
   6   1  12        1.51        5.98     10.95 o 
   7   1  12        2.41       -2.42     13.25 o 
   8   1  12        0.75       -3.02     13.84 o 
   0   2  12      373.13      365.64     11.32 o 
   1   2  12        0.28        1.34      3.32 o 
   2   2  12      132.23      104.64      7.15 o 
   3   2  12      352.07      338.59     12.26 o 
   4   2  12      178.27      190.53     17.28 o 
   5   2  12       12.18        4.05      9.85 o 
   6   2  12       48.13       38.08     13.60 o 
   7   2  12      254.33      298.22     25.18 o 
   8   2  12        2.25       10.31     15.97 o 
   1   3  12      392.41      351.63      8.32 o 
   2   3  12      461.21      394.92     12.70 o 
   3   3  12      112.58       83.19      9.81 o 
   4   3  12     1623.47     1612.89     29.61 o 
   5   3  12      426.34      447.49     21.56 o 
   6   3  12      374.49      416.74     50.73 o 
   7   3  12      162.14      185.08     35.19 o 
   0   4  12      973.51      950.92     20.27 o 
   1   4  12      892.76      882.71     18.04 o 
   2   4  12      991.79      987.21     20.13 o 
   3   4  12       47.97       37.64      8.64 o 
   4   4  12       33.79       16.88      8.11 o 
   5   4  12     1184.63     1261.33     33.56 o 
   6   4  12      337.31      362.71     34.31 o 
   7   4  12        1.27      -14.27     12.18 o 
   1   5  12       21.50       24.80      6.71 o 
   2   5  12        1.19       -6.52      5.62 o 
   3   5  12     1653.44     1619.88     31.98 o 
   4   5  12      118.56       89.75     11.85 o 
   5   5  12      534.13      451.23     35.16 o 
   6   5  12      119.06      152.02     19.86 o 
   7   5  12      177.46      206.97     21.29 o 
   0   6  12     1380.28     1331.49     32.58 o 
   1   6  12      114.74       84.06      9.47 o 
   2   6  12      500.84      479.57     15.57 o 
   3   6  12      229.25      231.51     16.08 o 
   4   6  12        3.08       -0.35      8.29 o 
   5   6  12      107.24       98.66     14.86 o 
   6   6  12       10.90        8.49     14.34 o 
   7   6  12       23.61       14.86     15.09 o 
   1   7  12      293.91      279.46     17.48 o 
   2   7  12      583.67      526.48     17.09 o 
   3   7  12     1254.66     1216.19     26.15 o 
   4   7  12      132.64      119.53     13.66 o 
   5   7  12      206.15      176.58     17.78 o 
   6   7  12        3.15      -17.92     11.95 o 
   0   8  12      711.76      730.61     40.93 o 
   1   8  12       45.06       23.55      9.82 o 
   2   8  12        5.85       -1.45      8.34 o 
   3   8  12       58.14       50.02     10.32 o 
   4   8  12      235.69      254.23     26.57 o 
   5   8  12        0.96       -8.98      9.51 o 
   6   8  12       33.00       44.59     15.50 o 
   1   9  12      587.59      620.16     28.32 o 
   2   9  12       10.26       -0.07      9.20 o 
   3   9  12       50.50       57.25     12.26 o 
   4   9  12      323.94      294.45     45.01 o 
   5   9  12       37.98       45.04     12.46 o 
   0  10  12     1189.57     1239.65     60.99 o 
   1  10  12       12.13        0.13     12.16 o 
   2  10  12      530.21      551.14     25.17 o 
   3  10  12       35.49       35.36     11.87 o 
   4  10  12      100.04       85.36     21.53 o 
   1  11  12      232.43      257.79     27.44 o 
   2  11  12      137.76      148.48     21.55 o 
   3  11  12     1161.45     1226.40     34.57 o 
   0  12  12       42.04       42.27     26.74 o 
   1  12  12        7.44        3.51     15.83 o 
   2  12  12       64.15       71.25     20.83 o 
   1   1  13     2327.87     2285.89     20.43 o 
   2   1  13      119.93      121.09      7.87 o 
   3   1  13      247.24      227.48     10.59 o 
   4   1  13       15.50        6.43      8.75 o 
   5   1  13        9.62       -9.61     10.22 o 
   6   1  13       17.85        6.73     11.93 o 
   7   1  13      165.93      182.43     22.31 o 
   0   2  13      188.38      176.40     10.71 o 
   1   2  13     2817.69     2861.86     23.99 o 
   2   2  13      115.25      112.69      8.33 o 
   3   2  13     2063.74     2024.18     33.85 o 
   4   2  13      297.58      302.94     19.89 o 
   5   2  13      127.88      129.77     17.08 o 
   6   2  13      159.54      158.31     19.51 o 
   7   2  13      262.70      272.21     25.70 o 
   1   3  13     1615.94     1616.78     17.74 o 
   2   3  13       89.57       70.79      8.33 o 
   3   3  13        5.40        3.96      6.01 o 
   4   3  13      405.67      361.44     15.38 o 
   5   3  13      116.80      152.60     17.73 o 
   6   3  13        6.60       15.42     12.92 o 
   7   3  13        9.65       -3.50     14.15 o 
   0   4  13      799.68      828.80     19.70 o 
   1   4  13       87.41       93.22      9.38 o 
   2   4  13      100.11       96.42      9.56 o 
   3   4  13        0.12       -0.20      6.30 o 
   4   4  13       35.43       18.55      8.81 o 
   5   4  13      322.91      351.72     65.74 o 
   6   4  13      530.63      506.23     28.20 o 
   7   4  13      184.54      196.34     21.18 o 
   1   5  13     1835.12     1752.63     29.09 o 
   2   5  13     1072.12     1018.45     23.24 o 
   3   5  13      181.37      185.16     18.71 o 
   4   5  13       15.75        7.04      8.32 o 
   5   5  13       36.44       38.16     11.38 o 
   6   5  13        6.27        0.99     13.29 o 
   7   5  13        0.14       16.67     16.12 o 
   0   6  13     1443.06     1355.66     40.18 o 
   1   6  13     1200.00     1125.22     26.15 o 
   2   6  13        0.53       -6.90      6.25 o 
   3   6  13     1169.02     1101.30     24.36 o 
   4   6  13       38.89       19.62      9.94 o 
   5   6  13       13.84        1.99      9.53 o 
   6   6  13       16.75       -0.71     13.04 o 
   1   7  13        3.75       -8.28      7.59 o 
   2   7  13      126.80      102.70     12.68 o 
   3   7  13        0.42       -4.66      7.45 o 
   4   7  13       57.02       40.20     10.65 o 
   5   7  13        2.29        0.61     10.22 o 
   6   7  13        6.84       -9.91     14.05 o 
   0   8  13       83.13       55.03     19.12 o 
   1   8  13      295.77      330.24     22.18 o 
   2   8  13      256.88      243.94     18.76 o 
   3   8  13     1426.31     1458.82     32.00 o 
   4   8  13        1.97      -13.75      9.17 o 
   5   8  13      513.61      530.70     23.72 o 
   1   9  13     1510.21     1478.93     43.57 o 
   2   9  13       33.25       45.01     11.83 o 
   3   9  13       33.80       25.19     11.47 o 
   4   9  13       99.03      101.32     14.90 o 
   5   9  13      116.93       96.08     20.59 o 
   0  10  13        0.03       13.65     19.52 o 
   1  10  13       18.01       11.00     13.41 o 
   2  10  13       11.17       12.41     13.89 o 
   3  10  13       19.93        9.49     11.41 o 
   4  10  13      124.00      150.15     19.92 o 
   1  11  13      338.27      377.94     32.05 o 
   2  11  13        0.90       -6.00     13.83 o 
   3  11  13      113.93      117.37     19.98 o 
   0  12  13      139.28      174.36     51.40 o 
   1  12  13      333.79      504.55     42.16 o 
   0   0  14      503.40      547.87     20.62 o 
   1   0  14       74.59       89.25      9.48 o 
   2   0  14      302.45      278.01     13.07 o 
   3   0  14      145.56      167.85     17.46 o 
   4   0  14       29.28        9.81     14.11 o 
   5   0  14      101.31       86.16     20.98 o 
   6   0  14      189.45      182.43     29.14 o 
   7   0  14      266.00      321.04     38.52 o 
   1   1  14      384.29      369.24      8.81 o 
   2   1  14     2063.62     2034.14     25.88 o 
   3   1  14     1046.80      996.94     22.84 o 
   4   1  14      168.96      157.89     17.98 o 
   5   1  14       41.75       35.87     12.84 o 
   6   1  14        4.24       -3.51     11.79 o 
   7   1  14        0.28      -13.22     13.81 o 
   0   2  14       34.58       23.17      6.11 o 
   1   2  14       41.30       48.84      5.30 o 
   2   2  14        3.54        3.46      5.61 o 
   3   2  14      288.65      266.07     13.35 o 
   4   2  14       12.80        1.33      8.41 o 
   5   2  14       19.37        4.24     11.54 o 
   6   2  14       40.27       12.18     13.35 o 
   7   2  14      298.00      393.59     29.51 o 
   1   3  14      928.71      877.94     17.47 o 
   2   3  14      265.29      281.13     13.57 o 
   3   3  14      391.91      376.89     14.02 o 
   4   3  14      803.84      761.84     22.03 o 
   5   3  14       52.49       27.40     12.90 o 
   6   3  14      220.33      230.93     22.76 o 
   7   3  14      151.60      172.79     26.88 o 
   0   4  14       10.88        8.78      6.67 o 
   1   4  14       54.13       57.94      7.55 o 
   2   4  14      272.07      266.12     13.42 o 
   3   4  14      130.18      114.30     11.10 o 
   4   4  14       23.29       14.65      8.42 o 
   5   4  14       13.26        4.91     11.84 o 
   6   4  14      414.13      348.83     67.02 o 
   7   4  14        0.56       -1.70     15.39 o 
   1   5  14       20.97       17.98      6.98 o 
   2   5  14       15.64       15.33      7.43 o 
   3   5  14      238.60      278.54     17.15 o 
   4   5  14      139.59      122.02     16.83 o 
   5   5  14       17.40        1.94     10.39 o 
   6   5  14        9.86        0.07     13.99 o 
   0   6  14     1814.95     1879.15     48.70 o 
   1   6  14      308.09      326.20     18.14 o 
   2   6  14      198.19      163.89     13.22 o 
   3   6  14       38.45       51.12      9.86 o 
   4   6  14        3.30       -4.42      8.03 o 
   5   6  14      118.29      104.03     14.09 o 
   6   6  14       10.00       -1.42     14.06 o 
   1   7  14     1199.72     1191.88     28.99 o 
   2   7  14       66.51       84.61     12.40 o 
   3   7  14      158.11      110.07     12.35 o 
   4   7  14      113.06      124.84     15.70 o 
   5   7  14      127.86       93.36     16.92 o 
   6   7  14       12.64       -2.31     14.39 o 
   0   8  14      363.07      411.18     41.02 o 
   1   8  14     1545.08     1532.20     37.74 o 
   2   8  14        3.25       -1.42      9.34 o 
   3   8  14      579.88      487.76     25.18 o 
   4   8  14      243.76      221.39     22.15 o 
   5   8  14       36.32       44.59     12.85 o 
   1   9  14       21.25        6.42     13.18 o 
   2   9  14        1.84      -10.54     10.41 o 
   3   9  14        9.27       12.34     11.78 o 
   4   9  14       29.97       20.00     10.67 o 
   0  10  14     1681.83     1764.72     71.57 o 
   1  10  14      247.56      287.55     27.19 o 
   2  10  14      293.99      369.02     30.35 o 
   3  10  14      223.96      206.56     22.68 o 
   4  10  14       34.66       15.71     11.86 o 
   1  11  14       99.64      115.56     22.90 o 
   2  11  14      197.79      226.06     26.78 o 
   1   1  15      217.15      228.85     10.56 o 
   2   1  15        2.61        0.01      5.30 o 
   3   1  15     3418.83     3473.87     51.61 o 
   4   1  15      511.44      496.78     19.63 o 
   5   1  15       28.51       17.05     12.05 o 
   6   1  15        3.93       -7.01     12.58 o 
   7   1  15      183.67      215.78     24.57 o 
   0   2  15       38.92       33.04      8.78 o 
   1   2  15        1.03        3.52      4.25 o 
   2   2  15      234.17      251.14     13.69 o 
   3   2  15       50.67       51.88      8.77 o 
   4   2  15       41.15       25.87     10.29 o 
   5   2  15       89.92       72.85     15.22 o 
   6   2  15      676.44      720.78     29.94 o 
   7   2  15       28.09       16.83     16.09 o 
   1   3  15       99.05      104.45      8.99 o 
   2   3  15      114.25      122.37     10.94 o 
   3   3  15      467.51      476.72     16.11 o 
   4   3  15      488.41      499.63     18.73 o 
   5   3  15      186.79      173.45     36.35 o 
   6   3  15        9.70        8.64     14.13 o 
   7   3  15      116.82      142.53     26.68 o 
   0   4  15        4.15        4.99      8.54 o 
   1   4  15      107.78      117.51      9.97 o 
   2   4  15       99.68      113.86     11.42 o 
   3   4  15        9.80        8.89      7.75 o 
   4   4  15      259.91      269.20     29.72 o 
   5   4  15       16.00        5.84     12.36 o 
   6   4  15      707.20      610.92    100.64 o 
   1   5  15     1874.45     1783.08     36.71 o 
   2   5  15     1775.92     1724.94     31.72 o 
   3   5  15      197.80      167.24     19.91 o 
   4   5  15      414.59      393.18     18.02 o 
   5   5  15      317.14      414.48     28.16 o 
   6   5  15        3.22        1.20     14.13 o 
   0   6  15     2075.20     1996.42     51.48 o 
   1   6  15       54.95       40.41      9.91 o 
   2   6  15       85.42       81.17     11.47 o 
   3   6  15      969.78      990.16     25.89 o 
   4   6  15       82.52       73.78     13.49 o 
   5   6  15      559.26      543.64     26.26 o 
   6   6  15        5.34       -4.41     13.98 o 
   1   7  15      178.80      145.93     16.65 o 
   2   7  15       54.33       24.11      9.98 o 
   3   7  15       34.95       38.66     10.20 o 
   4   7  15       84.60       64.83     11.53 o 
   5   7  15       14.15       14.95     11.56 o 
   0   8  15        3.61       -0.91     14.31 o 
   1   8  15       12.40        8.05     10.35 o 
   2   8  15       32.18        8.18     10.02 o 
   3   8  15      503.53      528.46     24.21 o 
   4   8  15       74.48       63.47     12.24 o 
   5   8  15      603.22      637.60     24.67 o 
   1   9  15       44.04       58.32     18.57 o 
   2   9  15      357.24      390.18     26.77 o 
   3   9  15        5.00        5.05     10.69 o 
   4   9  15      351.24      388.87     30.04 o 
   0  10  15      501.44      472.86     48.26 o 
   1  10  15      116.14      142.71     22.09 o 
   2  10  15       76.51       63.04     15.97 o 
   3  10  15       11.23       20.90     14.28 o 
   1  11  15        0.02      -12.08     14.69 o 
   0   0  16     1418.45     1453.13     35.66 o 
   1   0  16      192.90      151.76     11.91 o 
   2   0  16     1252.80     1229.30     30.93 o 
   3   0  16      359.96      366.96     30.32 o 
   4   0  16      111.82      168.26     69.07 o 
   5   0  16      961.98     1001.25     46.86 o 
   6   0  16     1094.79     1235.76     86.95 o 
   7   0  16        0.38       15.04     21.02 o 
   1   1  16      753.02      795.91     13.47 o 
   2   1  16       10.35        5.82      6.70 o 
   3   1  16      428.24      401.53     16.43 o 
   4   1  16        0.37      -10.83      9.71 o 
   5   1  16      275.70      310.60     24.77 o 
   6   1  16       73.42       51.46     16.08 o 
   7   1  16      201.15      245.00     25.69 o 
   0   2  16     4676.59     4742.51     47.62 o 
   1   2  16      816.65      775.88     15.75 o 
   2   2  16      226.20      215.18     17.43 o 
   3   2  16       12.21       15.21      8.22 o 
   4   2  16      408.64      435.03     19.37 o 
   5   2  16      964.99      946.95     32.66 o 
   6   2  16      201.09      207.58     24.26 o 
   1   3  16     1690.59     1647.56     25.40 o 
   2   3  16       67.15       71.92      9.94 o 
   3   3  16      218.33      214.72     14.49 o 
   4   3  16       36.39       33.23     10.15 o 
   5   3  16      628.78      577.28     25.79 o 
   6   3  16      129.64      124.01     20.61 o 
   0   4  16      611.13      580.81     27.16 o 
   1   4  16        2.35       -3.15      6.27 o 
   2   4  16       14.36        2.72      7.22 o 
   3   4  16      457.55      449.57     16.51 o 
   4   4  16      186.71      202.81     18.81 o 
   5   4  16      258.39      291.53     32.92 o 
   6   4  16        3.08        9.43     14.92 o 
   1   5  16      278.48      249.80     24.78 o 
   2   5  16       57.07       43.69      9.28 o 
   3   5  16     1071.97     1086.98     27.11 o 
   4   5  16        8.01       -3.15      8.70 o 
   5   5  16       98.48      132.93     18.79 o 
   6   5  16      376.30      380.80     69.00 o 
   0   6  16      291.71      362.28     29.15 o 
   1   6  16       11.47       11.14      9.81 o 
   2   6  16       14.84        5.47      9.35 o 
   3   6  16      477.47      480.12     19.33 o 
   4   6  16      130.44      125.43     13.50 o 
   5   6  16      181.63      153.16     24.54 o 
   1   7  16     1215.21     1173.74     33.17 o 
   2   7  16       75.91       59.20     12.27 o 
   3   7  16       10.79      -13.86      9.24 o 
   4   7  16      523.67      518.37     21.44 o 
   5   7  16      641.22      659.84     27.17 o 
   0   8  16       75.06       61.53     22.75 o 
   1   8  16       65.53       55.98     13.21 o 
   2   8  16       87.18       72.65     14.81 o 
   3   8  16        0.55      -13.27      8.85 o 
   4   8  16       10.70       -5.96     10.25 o 
   1   9  16      120.87      128.47     20.63 o 
   2   9  16        1.02       -7.33     11.94 o 
   3   9  16        6.76       10.52     12.82 o 
   0  10  16        9.90       -9.58     18.65 o 
   1  10  16       10.93        4.67     15.09 o 
   2  10  16        0.08       -2.78     12.60 o 
   1   1  17     1269.42     1303.34     18.65 o 
   2   1  17     4560.67     4731.76     72.31 o 
   3   1  17     1362.57     1399.06     29.48 o 
   4   1  17     1325.45     1319.66     42.28 o 
   5   1  17      484.63      464.20     25.65 o 
   6   1  17       11.90        7.50     15.01 o 
   0   2  17       48.84       67.44     11.62 o 
   1   2  17      787.05      781.95     17.95 o 
   2   2  17      171.31      223.45     16.14 o 
   3   2  17       77.76       85.22     11.99 o 
   4   2  17      365.49      418.65     20.29 o 
   5   2  17      231.49      239.71     23.52 o 
   6   2  17     1503.62     1637.76     58.74 o 
   1   3  17       82.65      119.03     10.24 o 
   2   3  17      301.11      303.48     16.51 o 
   3   3  17       22.70       17.38      8.90 o 
   4   3  17      107.25       94.39     15.36 o 
   5   3  17       37.09       50.14     14.69 o 
   6   3  17       14.25       26.17     15.53 o 
   0   4  17      100.84       46.80     14.17 o 
   1   4  17      575.84      538.65     17.73 o 
   2   4  17      174.56      151.41     13.77 o 
   3   4  17      629.95      634.17     19.75 o 
   4   4  17      856.87      835.55     27.21 o 
   5   4  17        8.45        0.54     10.49 o 
   6   4  17      361.66      387.18     73.37 o 
   1   5  17       84.60       44.59     11.40 o 
   2   5  17       15.89        5.50      8.89 o 
   3   5  17      629.07      657.05     24.36 o 
   4   5  17      117.89       85.96     17.54 o 
   5   5  17      124.53       89.69     13.95 o 
   0   6  17      885.21      820.80     35.32 o 
   1   6  17        4.23       -2.10      9.47 o 
   2   6  17      518.70      481.02     20.22 o 
   3   6  17       58.48       55.07     11.04 o 
   4   6  17       66.54       44.93     11.92 o 
   5   6  17       84.62       62.75     13.13 o 
   1   7  17       51.77       55.56     13.09 o 
   2   7  17        1.96       -6.70     10.63 o 
   3   7  17      178.03      173.18     23.28 o 
   4   7  17        4.57       -4.70      9.55 o 
   0   8  17      300.92      363.64     62.64 o 
   1   8  17       14.86       10.63     11.87 o 
   2   8  17       56.80       37.95     13.85 o 
   3   8  17       56.52       48.66     13.12 o 
   4   8  17       55.39       60.49     13.54 o 
   1   9  17      175.46      187.74     23.64 o 
   2   9  17       10.95       -5.26     11.70 o 
   3   9  17       21.99       17.56     13.72 o 
   0  10  17       32.14       -2.16     20.22 o 
   1  10  17        7.95        3.82     15.03 o 
   0   0  18     2061.30     2071.23     46.06 o 
   1   0  18     1329.41     1348.99     29.03 o 
   2   0  18     1716.91     1793.37     46.89 o 
   3   0  18     1189.91     1336.96     51.51 o 
   4   0  18       77.17       72.03     22.94 o 
   5   0  18      252.58      271.21     49.23 o 
   6   0  18       39.20        8.85     20.95 o 
   1   1  18     1561.90     1558.70     22.17 o 
   2   1  18       16.20       41.76      9.54 o 
   3   1  18       80.65       63.26     12.67 o 
   4   1  18       31.87       23.72     12.96 o 
   5   1  18      272.89      358.64     31.54 o 
   6   1  18        4.17      -16.94     14.60 o 
   0   2  18      626.60      666.36     23.35 o 
   1   2  18      367.26      349.55     13.64 o 
   2   2  18     1081.91     1062.75     25.63 o 
   3   2  18      110.20       86.10     12.24 o 
   4   2  18       60.62       34.73     14.18 o 
   5   2  18        6.73        8.07     14.09 o 
   6   2  18       71.14       76.80     17.94 o 
   1   3  18     1485.18     1525.49     26.00 o 
   2   3  18       28.18       15.49      8.44 o 
   3   3  18      172.41      160.25     14.96 o 
   4   3  18        4.17        4.57      9.56 o 
   5   3  18      240.97      234.62     46.76 o 
   0   4  18      818.07      808.32     33.47 o 
   1   4  18      791.02      743.58     29.95 o 
   2   4  18        7.45       -2.54      8.06 o 
   3   4  18     1015.20     1036.76     29.81 o 
   4   4  18       85.36       65.13     12.38 o 
   5   4  18       28.34        6.74     11.70 o 
   1   5  18      168.59      175.33     17.54 o 
   2   5  18       94.83       86.61     15.44 o 
   3   5  18      428.24      423.98     19.91 o 
   4   5  18      374.14      388.23     31.46 o 
   5   5  18        0.00        3.08     10.54 o 
   0   6  18       47.30       34.77     15.52 o 
   1   6  18      150.21      136.29     18.54 o 
   2   6  18      251.01      232.49     20.47 o 
   3   6  18      666.92      688.98     27.10 o 
   4   6  18      460.31      460.31     23.26 o 
   1   7  18      618.09      659.66     27.00 o 
   2   7  18        0.19      -16.00     10.67 o 
   3   7  18      161.69      161.15     19.19 o 
   4   7  18       31.11       33.24     13.31 o 
   0   8  18       38.48       32.70     21.09 o 
   1   8  18       14.67       10.37     12.32 o 
   2   8  18      143.14      112.76     17.83 o 
   3   8  18        0.38       -4.32     12.55 o 
   1   9  18      295.78      385.44     31.81 o 
   2   9  18       16.40        0.06     13.17 o 
   1   1  19      621.95      681.93     17.63 o 
   2   1  19     1485.65     1459.66     30.39 o 
   3   1  19       36.73       29.29     12.19 o 
   4   1  19        1.57        2.22     12.67 o 
   5   1  19      304.81      348.02     28.58 o 
   0   2  19      880.53      926.88     33.85 o 
   1   2  19      133.58      145.11     11.78 o 
   2   2  19      336.60      374.41     19.37 o 
   3   2  19      444.15      430.96     21.06 o 
   4   2  19      141.71      151.09     19.68 o 
   5   2  19       38.16       42.53     16.12 o 
   1   3  19      160.69      148.47     14.46 o 
   2   3  19      704.01      763.34     23.66 o 
   3   3  19        1.77       -0.22      9.40 o 
   4   3  19       29.62       19.79     12.11 o 
   5   3  19      175.11      143.66     27.11 o 
   0   4  19      640.74      555.64     29.12 o 
   1   4  19       64.17       51.34     12.32 o 
   2   4  19      227.57      196.87     17.19 o 
   3   4  19      235.64      256.27     32.00 o 
   4   4  19       39.88       28.91     10.29 o 
   5   4  19       25.40       38.70     15.79 o 
   1   5  19     1496.06     1395.76     36.15 o 
   2   5  19      483.56      455.43     22.15 o 
   3   5  19       46.22       35.15     13.42 o 
   4   5  19      124.14       91.55     15.07 o 
   0   6  19       35.68       41.98     17.08 o 
   1   6  19      226.57      237.56     25.55 o 
   2   6  19       68.09       52.33     14.16 o 
   3   6  19       82.33       62.77     13.62 o 
   4   6  19       25.90        3.40     12.17 o 
   1   7  19      366.72      391.61     30.77 o 
   2   7  19       75.68       77.53     16.07 o 
   3   7  19       23.20        7.96     13.45 o 
   0   8  19      730.48      777.75     53.04 o 
   1   8  19      219.35      284.51     26.43 o 
   2   8  19      201.19      243.36     23.71 o 
   0   0  20     2503.74     2479.45     64.45 o 
   1   0  20      320.55      361.11     27.43 o 
   2   0  20      836.86      932.93     36.29 o 
   3   0  20     1317.82     1321.53     53.85 o 
   4   0  20       22.05       -6.12     19.86 o 
   5   0  20      159.92      178.99     82.78 o 
   1   1  20      772.62      802.99     19.62 o 
   2   1  20      642.42      652.72     31.08 o 
   3   1  20      211.34      262.23     23.03 o 
   4   1  20        3.15       -6.09     12.90 o 
   5   1  20       52.32       62.18     17.80 o 
   0   2  20      524.36      531.55     27.31 o 
   1   2  20       26.83       29.12      9.16 o 
   2   2  20      402.51      431.61     18.82 o 
   3   2  20       51.29       51.24     13.94 o 
   4   2  20       34.25       31.87     15.56 o 
   5   2  20       66.65       52.58     17.38 o 
   1   3  20      753.67      713.40     22.83 o 
   2   3  20     1246.39     1294.94     30.40 o 
   3   3  20      146.74      144.80     20.09 o 
   4   3  20      320.63      363.87     56.33 o 
   0   4  20      246.42      285.16     29.38 o 
   1   4  20       12.05       14.35     11.47 o 
   2   4  20      143.94      161.57     19.03 o 
   3   4  20       84.20       92.00     13.60 o 
   4   4  20       13.62        5.81     10.22 o 
   1   5  20       36.24       51.82     13.46 o 
   2   5  20      202.11      220.41     20.97 o 
   3   5  20      136.74      105.02     18.61 o 
   4   5  20        1.49       -5.04     10.86 o 
   0   6  20      808.23      787.62     37.46 o 
   1   6  20       84.31       70.45     15.26 o 
   2   6  20       80.78       80.58     16.23 o 
   3   6  20      140.63      129.78     19.86 o 
   1   7  20      135.69      123.09     18.49 o 
   2   7  20      155.11      156.68     20.26 o 
   0   8  20      176.71      185.05     34.91 o 
   1   1  21      127.03      151.81     14.95 o 
   2   1  21        2.36       16.38     10.98 o 
   3   1  21        0.30      -12.01     12.51 o 
   4   1  21       36.54       24.62     15.84 o 
   0   2  21        0.34       -2.54     12.74 o 
   1   2  21       55.50       77.76     13.68 o 
   2   2  21      459.01      432.38     20.89 o 
   3   2  21      355.10      419.68     23.97 o 
   4   2  21      125.71      135.77     31.57 o 
   1   3  21      160.65      132.09     15.99 o 
   2   3  21      136.20      151.00     17.50 o 
   3   3  21       39.90       28.09     12.66 o 
   4   3  21       98.01       89.77     16.46 o 
   0   4  21       64.93       76.93     21.34 o 
   1   4  21        0.45       -6.25     10.94 o 
   2   4  21       69.93       66.67     16.36 o 
   3   4  21      537.60      537.33     28.87 o 
   1   5  21      749.68      778.68     29.29 o 
   2   5  21      269.48      362.53     29.26 o 
   3   5  21        3.07      -19.49     13.00 o 
   0   6  21      175.92      208.84     42.86 o 
   1   6  21      101.92       98.14     17.55 o 
   2   6  21       33.45       25.44     13.97 o 
   0   0  22      261.01      363.30     47.45 o 
   1   0  22        1.61      -13.51     12.58 o 
   2   0  22      770.32      788.91     55.60 o 
   3   0  22      152.08      170.88     31.54 o 
   1   1  22        4.56        7.96     12.13 o 
   2   1  22      298.36      349.84     53.56 o 
   3   1  22       33.15       54.70     17.29 o 
   0   2  22       54.81       77.72     22.20 o 
   1   2  22       42.39       47.98     12.63 o 
   2   2  22      189.69      256.14     27.09 o 
   3   2  22      101.42      111.24     17.33 o 
   1   3  22      135.49      115.70     18.51 o 
   2   3  22      284.63      311.69     26.20 o 
   3   3  22        3.58       -8.47     11.40 o 
   0   4  22      159.63      178.07     25.48 o 
   1   4  22        0.51      -15.22     12.01 o 
   2   4  22      301.91      365.91     28.62 o 
   1   5  22       26.47       15.73     13.22 o 
   2   5  22       35.46       26.26     16.04 o 
   1   1  23      359.41      351.05     44.26 o 
   2   1  23      153.51      202.99     22.04 o 
   0   2  23      105.06       83.73     25.32 o 
   1   2  23       47.07       24.36     14.61 o 
   2   2  23      252.88      311.88     65.09 o 
   1   3  23       35.26       23.69     14.30 o 
   2   3  23        3.92       -5.21     15.43 o 
   0   4  23       41.41       29.17     18.88 o 
   1   4  23       42.54       56.80     17.08 o 
   1   0  24       37.42       26.30     29.78 o 
                                                 
